# Supplementary material for: OsALKBH9‐mediated m6A demethylation regulates tapetal PCD and pollen exine accumulation in rice
Source: Plant Biotechnol J. 2024 Apr 17;22(9):2410–23. doi: 10.1111/pbi.14354 (PMC11332222; doi:10.1111/pbi.14354)
Supplement: Supplementary file 2 — Table S3 RNA‐seq of anthers at S7‐8. Table S4 RNA‐seq of anthers at S9‐10. Table S5 m6A hypermethylated peaks. Table S6 Primers used in this study. [file PBI-22-2410-s001.xlsx]

## Sheet: S7_8R NAseq
Supplemental Table 3: RNA-seq of anthers at S7-8
	baseMean	log2FoldChange	lfcSE	stat	pvalue	padj
Os03g0683300	3092.3	2.69247	0.0629628	42.7629	0	0
Os02g0678300	12644.5	1.94488	0.0424555	45.8099	0	0
Os04g0475600	2375.64	-3.41376	0.0822078	-41.5259	0	0
Os03g0186900	14649	1.52042	0.0405255	37.5177	4.74238e-308	2.01575e-304
Os03g0683500	3575.38	2.16692	0.0579695	37.3804	8.13099e-306	2.76486e-302
Os04g0543700	15457.9	1.5066	0.0406042	37.1047	2.3631e-301	6.69624e-298
Os03g0212000	10931.5	1.55954	0.0423002	36.8685	1.47862e-297	3.59136e-294
Os11g0499600	1599.64	3.06465	0.0859903	35.6395	3.42327e-278	7.2753e-275
Os01g0127500	4983.23	1.82755	0.0517307	35.3281	2.17507e-273	4.10894e-270
Os09g0525500	4416.67	2.02551	0.0576036	35.163	7.36898e-271	1.25287e-267
Os02g0101900	11876.5	1.52525	0.0444043	34.3491	1.45403e-258	2.2474e-255
Os04g0573100	9311.42	1.51814	0.0450587	33.6925	7.45696e-249	1.05653e-245
Os01g0533400	2204.52	-2.39128	0.0735749	-32.5013	1.02189e-231	1.33647e-228
Os07g0169600	1936.33	-2.29644	0.0775665	-29.606	1.24989e-192	1.5179e-189
Os02g0596200	1658.24	2.26004	0.0773857	29.2048	1.68417e-187	1.90895e-184
Os01g0537250	724.972	4.52942	0.155241	29.1768	3.81902e-187	4.05819e-184
Os05g0169700	1850.15	2.14579	0.0742366	28.9048	1.03854e-183	1.03866e-180
Os03g0381000	867.291	-3.57902	0.127935	-27.9752	3.25201e-172	3.07171e-169
Os03g0118700	1344.49	2.29994	0.0853714	26.9404	7.39292e-160	6.61549e-157
Os07g0556800	1837.59	1.93138	0.0727791	26.5376	3.5755e-155	3.03953e-152
Os04g0650200	709.474	-3.76874	0.146255	-25.7683	2.01133e-146	1.62841e-143
Os05g0237800	1088	-2.50281	0.0989502	-25.2937	3.74912e-141	2.89739e-138
Os05g0399700	9753.9	1.11612	0.0448817	24.8681	1.64887e-136	1.21887e-133
Os10g0484800	3496.83	1.36093	0.0561761	24.2261	1.1807e-129	8.36429e-127
Os05g0482400	1034.45	-2.68227	0.111217	-24.1174	1.64402e-128	1.11807e-125
Os02g0198700	3179.89	1.37365	0.057318	23.9654	6.38483e-127	4.17519e-124
Os04g0430700	711.387	3.02695	0.126639	23.9023	2.89899e-126	1.82551e-123
Os01g0112400	6919.19	1.1835	0.0497388	23.7944	3.82007e-125	2.3196e-122
Os05g0457800	1544.58	1.88409	0.0792243	23.7817	5.16651e-125	3.029e-122
Os04g0613200	1644.22	1.78356	0.0752338	23.7069	3.06244e-124	1.73559e-121
Os01g0929600	3082.16	-1.45879	0.0621236	-23.4821	6.21321e-122	3.40765e-119
Os05g0116000	3474.7	-1.32843	0.0566858	-23.435	1.88026e-121	9.99005e-119
Os06g0573600	1923.23	-1.72375	0.0737561	-23.371	8.44032e-121	4.34856e-118
Os10g0330600	650.307	-3.12203	0.135796	-22.9906	5.79124e-117	2.89596e-114
Os03g0605300	1679.28	1.70334	0.0755362	22.55	1.34225e-112	6.52025e-110
Os02g0110000	1131.22	1.90239	0.0892835	21.3074	9.70308e-101	4.58255e-98
Os08g0515900	634.246	2.65089	0.126038	21.0325	3.30912e-98	1.52059e-95
Os01g0170300	3436.24	1.2083	0.0575237	21.0053	5.86543e-98	2.62432e-95
Os06g0607700	2023.88	1.42365	0.0682787	20.8506	1.50537e-96	6.56265e-94
Os03g0750000	818.024	-2.26091	0.10963	-20.623	1.70563e-94	7.24978e-92
Os03g0781600	783.517	2.23807	0.11062	20.232	5.1135e-91	2.12048e-88
Os08g0496800	7719.94	0.963449	0.0476399	20.2236	6.07173e-91	2.45789e-88
Os09g0452800	562.952	2.63769	0.131062	20.1256	4.40732e-90	1.74263e-87
Os12g0112401	524.507	2.78051	0.142584	19.5009	1.07947e-84	4.17117e-82
Os01g0647000	1794.45	1.31308	0.0712225	18.4363	6.71238e-76	2.53609e-73
Os02g0823400	1423.39	1.45514	0.0796711	18.2643	1.59229e-74	5.88523e-72
Os03g0201901	816.522	1.93249	0.105979	18.2346	2.7401e-74	9.91216e-72
Os03g0258900	1172.93	1.62666	0.0896227	18.1501	1.28095e-73	4.53721e-71
Os05g0247100	507.722	-2.49505	0.142331	-17.53	8.46375e-69	2.93675e-66
Os03g0828600	1761.56	1.29185	0.0738263	17.4985	1.47138e-68	4.9239e-66
Os08g0450200	1531.21	1.3552	0.0774476	17.4983	1.477e-68	4.9239e-66
Os07g0597200	1124.41	-1.60857	0.0923207	-17.4237	5.45188e-68	1.78256e-65
Os07g0584100	329.11	-3.5365	0.203004	-17.4208	5.73661e-68	1.84026e-65
Os08g0131100	417.392	2.55233	0.149382	17.0859	1.89121e-65	5.95451e-63
Os07g0543100	2473.6	-1.08406	0.0635299	-17.0638	2.7619e-65	8.53779e-63
Os07g0529000	1594.36	-1.29543	0.0761133	-17.0198	5.86059e-65	1.77932e-62
Os05g0398800	287.866	-4.20266	0.248839	-16.8891	5.41483e-64	1.61514e-61
Os07g0655800	12642.5	0.776882	0.0469018	16.564	1.26844e-61	3.71828e-59
Os03g0223400	267.12	-4.25385	0.257859	-16.4968	3.86816e-61	1.11469e-58
Os05g0366900	451.322	2.36988	0.144388	16.4133	1.53555e-60	4.35125e-58
Os11g0215400	946.644	1.61564	0.0990749	16.3072	8.76833e-60	2.44392e-57
Os05g0517400	1004.26	1.51954	0.0936762	16.2212	3.57041e-59	9.79098e-57
Os08g0556900	858.198	-1.65288	0.102089	-16.1907	5.8681e-59	1.58364e-56
Os01g0639200	1646.44	1.17963	0.0738507	15.9732	1.96356e-57	5.21633e-55
Os01g0219500	572.529	1.97234	0.123987	15.9076	5.61595e-57	1.46896e-54
Os05g0375400	516.596	-2.30966	0.145625	-15.8603	1.19281e-56	3.07276e-54
Os10g0510500	918.258	-1.54872	0.0986866	-15.6933	1.67957e-55	4.26209e-53
Os07g0599300	553.105	1.98318	0.126714	15.6508	3.27866e-55	8.19761e-53
Os04g0645600	877.839	1.63618	0.104854	15.6044	6.79292e-55	1.67381e-52
Os03g0808500	11354.8	0.75483	0.0487159	15.4945	3.77794e-54	9.17607e-52
Os04g0677600	347.211	2.47158	0.161777	15.2777	1.07646e-52	2.57774e-50
Os01g0529800	424.349	2.18198	0.143197	15.2376	1.98902e-52	4.69684e-50
Os12g0288000	1816.93	-1.11717	0.0736964	-15.159	6.60331e-52	1.53794e-49
Os11g0587300	3094.98	0.862548	0.0572654	15.0623	2.86636e-51	6.58566e-49
Os01g0703300	459.579	2.04105	0.136342	14.9701	1.15172e-50	2.61087e-48
Os02g0586900	2313.75	-0.954175	0.0643908	-14.8185	1.11239e-49	2.48854e-47
Os11g0104400	458.368	-2.13311	0.14422	-14.7906	1.68374e-49	3.71779e-47
Os07g0529600	899.351	1.42102	0.0962115	14.7698	2.2946e-49	5.00163e-47
Os01g0925400	3096.88	-0.881117	0.0599257	-14.7035	6.1219e-49	1.31753e-46
Os06g0696600	924.842	-1.42908	0.0980016	-14.5822	3.64483e-48	7.74617e-46
Os01g0976200	211.471	-3.82674	0.265394	-14.4191	3.92369e-47	8.23587e-45
Os03g0188500	544.249	-1.88226	0.131352	-14.3299	1.42315e-46	2.95079e-44
Os03g0639100	330.595	2.37739	0.166111	14.312	1.84016e-46	3.76944e-44
Os04g0645500	592.669	1.78122	0.124911	14.26	3.88579e-46	7.86501e-44
Os02g0520500	424.65	-2.10634	0.148727	-14.1624	1.56511e-45	3.13058e-43
Os03g0168600	2616.85	0.932973	0.065939	14.149	1.89339e-45	3.74319e-43
Os02g0168100	871.414	-1.48053	0.105125	-14.0836	4.79254e-45	9.36583e-43
Os08g0565900	12670.3	0.614988	0.0436809	14.0791	5.10559e-45	9.86423e-43
Os03g0564600	339.686	2.27196	0.161503	14.0676	6.01016e-45	1.14814e-42
Os10g0465700	812.901	-1.43695	0.102652	-13.9982	1.59782e-44	3.01846e-42
Os01g0567600	1767.88	-1.03041	0.0741974	-13.8874	7.5537e-44	1.4113e-41
Os12g0104400	391.516	-2.14454	0.154695	-13.863	1.06122e-43	1.96119e-41
Os07g0568700	2588.86	0.85756	0.0620473	13.8211	1.90258e-43	3.47824e-41
Os07g0585200	395.007	2.02472	0.146878	13.785	3.13661e-43	5.67327e-41
Os04g0483500	1868.23	1.03443	0.0750744	13.7788	3.42043e-43	6.12149e-41
Os09g0481000	6027.38	0.658597	0.0478942	13.7511	5.01726e-43	8.88578e-41
Os03g0750700	997.393	1.23946	0.0912586	13.5819	5.12934e-42	8.99062e-40
Os06g0210000	1476.89	-1.05661	0.078555	-13.4505	3.05689e-41	5.3034e-39
Os07g0560300	2035.74	-0.934592	0.0696036	-13.4274	4.18084e-41	7.18006e-39
Os01g0652600	869.971	1.30193	0.0976355	13.3346	1.45589e-40	2.4753e-38
Os06g0730000	180.763	-5.02838	0.379095	-13.2642	3.73445e-40	6.28644e-38
Os11g0255300	2338.58	-0.906062	0.0688401	-13.1618	1.45509e-39	2.42543e-37
Os05g0169600	380.234	1.94734	0.148074	13.1512	1.67518e-39	2.76518e-37
Os12g0610100	213.712	2.82504	0.215151	13.1305	2.20168e-39	3.59932e-37
Os09g0417800	181.56	-3.57287	0.272284	-13.1218	2.46847e-39	3.99704e-37
Os03g0167600	1639.36	1.0253	0.0789573	12.9855	1.47875e-38	2.37186e-36
Os08g0440800	369.416	1.95586	0.150645	12.9832	1.52334e-38	2.42054e-36
Os09g0422000	2257.35	0.842398	0.0649655	12.9668	1.88656e-38	2.96993e-36
Os07g0411300	377.315	1.92369	0.149229	12.8908	5.07086e-38	7.90961e-36
Os02g0756200	242.242	-2.69202	0.209934	-12.8232	1.21583e-37	1.87923e-35
Os12g0552800	556.402	1.59234	0.124778	12.7614	2.69351e-37	4.12568e-35
Os08g0431300	565.019	1.5421	0.120899	12.7553	2.91364e-37	4.423e-35
Os03g0187800	157.728	3.35826	0.263575	12.7412	3.49066e-37	5.25205e-35
Os02g0817600	209.494	-3.01268	0.23704	-12.7096	5.23007e-37	7.80014e-35
Os03g0245300	328.391	2.0375	0.160437	12.6997	5.93412e-37	8.77322e-35
Os01g0889400	694.91	1.40804	0.111023	12.6824	7.40332e-37	1.0851e-34
ENSRNA049476201	1219.9	1.07203	0.0846789	12.6599	9.86229e-37	1.43315e-34
Os08g0152366	298.764	2.12482	0.168063	12.643	1.2228e-36	1.76187e-34
Os03g0687700	537.249	1.60672	0.128167	12.5362	4.73412e-36	6.76383e-34
Os03g0281900	198.951	2.71948	0.217242	12.5182	5.9396e-36	8.41542e-34
Os03g0578900	602.636	1.45919	0.117584	12.4097	2.31508e-35	3.25298e-33
Os04g0518400	431.131	1.7185	0.139432	12.325	6.64505e-35	9.19613e-33
Os02g0648300	1102.38	-1.13384	0.0919958	-12.3249	6.65289e-35	9.19613e-33
Os11g0297800	357.106	1.87537	0.15243	12.3031	8.71385e-35	1.19478e-32
Os09g0498500	838.876	1.23039	0.100365	12.2591	1.50126e-34	2.04195e-32
Os01g0772100	6303.36	0.564257	0.0461292	12.2321	2.09481e-34	2.82666e-32
Os04g0674000	1179.16	-1.07581	0.088378	-12.1728	4.34082e-34	5.81123e-32
Os01g0121950	326.256	1.96198	0.161576	12.1428	6.26769e-34	8.32525e-32
ENSRNA049471102	1658.82	0.904674	0.0749225	12.0748	1.43527e-33	1.87981e-31
Os09g0557500	1048.52	1.12449	0.0931279	12.0747	1.43733e-33	1.87981e-31
Os03g0769500	402.589	1.72522	0.142968	12.0672	1.57449e-33	2.04347e-31
Os04g0415900	507.841	-1.56141	0.129616	-12.0465	2.02408e-33	2.60708e-31
Os05g0181200	4544.66	-0.60691	0.0505028	-12.0174	2.87985e-33	3.68144e-31
Os04g0486950	3533.96	-0.658491	0.0552297	-11.9228	9.00545e-33	1.14262e-30
Os08g0298700	183.895	2.65673	0.22367	11.8779	1.54129e-32	1.94111e-30
Os05g0428600	549.568	1.42408	0.120718	11.7968	4.05372e-32	5.06774e-30
Os12g0239300	707.104	-1.30845	0.111361	-11.7496	7.09363e-32	8.80335e-30
Os04g0519700	158.613	-3.22763	0.274916	-11.7404	7.91018e-32	9.74557e-30
Os12g0637900	262.416	-2.24774	0.19162	-11.7302	8.9292e-32	1.09219e-29
Os02g0289000	143.033	3.26709	0.281841	11.592	4.52632e-31	5.4969e-29
Os02g0597950	662.447	1.2725	0.110519	11.5139	1.12305e-30	1.35419e-28
Os10g0148700	525.259	1.4561	0.126574	11.5039	1.2602e-30	1.50887e-28
Os01g0953500	186.424	-2.66534	0.232862	-11.446	2.46121e-30	2.92626e-28
Os01g0618700	1316.68	0.909556	0.0802433	11.335	8.80593e-30	1.03971e-27
Os01g0581400	544.463	1.35502	0.120418	11.2527	2.24692e-29	2.63463e-27
Os08g0492000	316.336	1.8707	0.166588	11.2295	2.9205e-29	3.40098e-27
Os03g0370400	287.05	-1.95512	0.175098	-11.1658	5.99195e-29	6.93028e-27
Os02g0579000	293.428	-1.94863	0.174544	-11.1641	6.11048e-29	7.01962e-27
Os05g0522600	662.679	-1.24147	0.112175	-11.0673	1.80721e-28	2.05161e-26
Os04g0670500	407.821	1.5879	0.143479	11.0672	1.81003e-28	2.05161e-26
Os05g0223200	1320.85	-0.919369	0.0830996	-11.0635	1.88672e-28	2.12437e-26
Os12g0476200	408.478	-1.59476	0.144498	-11.0366	2.54567e-28	2.84746e-26
Os02g0535300	5754.89	0.557779	0.050561	11.0318	2.68377e-28	2.98231e-26
Os12g0528100	334.229	-1.74024	0.159255	-10.9273	8.53053e-28	9.41793e-26
Os03g0307400	244.084	2.0289	0.185883	10.9149	9.78016e-28	1.07279e-25
Os01g0201100	231.901	-2.15501	0.1978	-10.8949	1.2186e-27	1.32812e-25
Os04g0598000	2340.5	0.695675	0.0642809	10.8224	2.69566e-27	2.91921e-25
Os08g0482300	1673.27	-0.798571	0.0741424	-10.7708	4.73e-27	5.08984e-25
Os09g0379900	356.086	-1.67055	0.155611	-10.7354	6.94098e-27	7.42204e-25
Os01g0498300	328.99	-1.72882	0.161539	-10.7022	9.93877e-27	1.05199e-24
Os02g0621300	3279.03	-0.620542	0.0579838	-10.702	9.96181e-27	1.05199e-24
Os03g0688000	227.834	2.03441	0.190205	10.6959	1.06421e-26	1.11689e-24
Os08g0101500	339.684	-1.70116	0.159644	-10.656	1.63463e-26	1.70503e-24
Os03g0808200	393.516	-1.54421	0.145882	-10.5854	3.48429e-26	3.61219e-24
Os07g0598400	137.124	-6.09463	0.584059	-10.435	1.71678e-25	1.76901e-23
Os12g0545900	200.918	2.12491	0.204057	10.4133	2.15506e-25	2.20725e-23
Os01g0150000	579.07	1.21142	0.116461	10.4019	2.43017e-25	2.47411e-23
Os01g0348900	512.919	-1.31863	0.1268	-10.3993	2.49726e-25	2.52729e-23
Os06g0611400	160.129	2.52265	0.243553	10.3577	3.86188e-25	3.88519e-23
Os08g0174100	368.732	-1.54767	0.149701	-10.3384	4.72357e-25	4.72413e-23
Os03g0207400	245.269	-2.12101	0.207944	-10.1999	1.98385e-24	1.97248e-22
Os03g0124900	462.272	1.33921	0.131392	10.1925	2.1416e-24	2.11695e-22
Os03g0357500	260.933	1.84699	0.181981	10.1493	3.33677e-24	3.27929e-22
Os01g0392600	261.876	1.76331	0.174311	10.1159	4.69595e-24	4.58854e-22
Os02g0790600	339.648	1.54296	0.152987	10.0856	6.39814e-24	6.21607e-22
Os07g0187900	3326.2	0.562396	0.0559067	10.0595	8.33858e-24	8.05526e-22
Os03g0342900	1903.51	0.684489	0.0682727	10.0258	1.17392e-23	1.12763e-21
Os11g0515000	1196.08	0.845693	0.0850229	9.94665	2.60825e-23	2.49132e-21
Os03g0653601	286.939	1.6396	0.165551	9.90387	4.00479e-23	3.80388e-21
Os10g0567600	386.661	-1.45104	0.146564	-9.90043	4.14489e-23	3.91508e-21
Os09g0493500	339.326	1.50395	0.15261	9.85488	6.52948e-23	6.13338e-21
Os04g0430600	190.019	-2.15693	0.219055	-9.84655	7.09375e-23	6.62681e-21
Os08g0223900	356.441	-1.49042	0.151416	-9.84325	7.33061e-23	6.81066e-21
Os05g0156900	789.74	-1.01905	0.103549	-9.84121	7.48021e-23	6.91188e-21
Os04g0665666	398.535	-1.40781	0.143115	-9.83691	7.80719e-23	7.17502e-21
Os09g0480900	1169.6	0.826891	0.0846265	9.77107	1.49858e-22	1.36983e-20
Os03g0263600	509.916	1.20668	0.123565	9.76556	1.5823e-22	1.43862e-20
Os02g0807000	2777.45	0.585788	0.0601901	9.7323	2.19564e-22	1.98565e-20
Os06g0652100	194.174	-2.09384	0.215198	-9.72983	2.24964e-22	2.02372e-20
Os04g0611200	1306.67	0.781302	0.0807748	9.67259	3.9426e-22	3.52801e-20
Os07g0180900	849.553	-0.944963	0.0981883	-9.62398	6.33305e-22	5.63741e-20
Os03g0663400	414.43	-1.3593	0.141295	-9.6203	6.56377e-22	5.81235e-20
Os02g0720600	435.489	-1.34005	0.139339	-9.61719	6.76536e-22	5.95982e-20
Os08g0483100	732.191	-1.0101	0.105213	-9.6005	7.95599e-22	6.97256e-20
Os03g0261100	499.088	1.21743	0.127124	9.57676	1.00139e-21	8.73108e-20
Os03g0132900	101.451	-3.30964	0.346108	-9.56245	1.14999e-21	9.97562e-20
Os12g0631600	295.824	-1.66094	0.174059	-9.54239	1.39574e-21	1.20458e-19
Os10g0450800	177.209	-2.17089	0.228016	-9.52075	1.71934e-21	1.47638e-19
ENSRNA049476430	1025.92	0.975963	0.10274	9.49938	2.1115e-21	1.804e-19
Os06g0214800	352.969	1.40664	0.148606	9.46559	2.91909e-21	2.48152e-19
Os03g0747800	1055.39	0.865179	0.0914828	9.45728	3.1605e-21	2.67338e-19
Os08g0438600	91.5581	-3.64973	0.387763	-9.41227	4.85548e-21	4.08678e-19
Os10g0103700	375.002	-1.4146	0.150913	-9.37363	7.00766e-21	5.86918e-19
Os02g0178800	675.983	1.02543	0.109719	9.34595	9.10677e-21	7.58987e-19
Os05g0557100	663.449	-1.07588	0.115161	-9.34239	9.41813e-21	7.81108e-19
Os11g0598900	218.952	-1.90357	0.204038	-9.32948	1.06395e-20	8.78121e-19
Os09g0329000	165.617	2.10285	0.225564	9.32263	1.13487e-20	9.3213e-19
Os03g0735900	119.363	-2.73287	0.293717	-9.30444	1.34695e-20	1.101e-18
Os01g0640100	292.44	-1.58127	0.170186	-9.29145	1.52201e-20	1.23814e-18
Os08g0441500	2764.91	0.566563	0.0609882	9.28973	1.54685e-20	1.25236e-18
Os12g0223300	182.518	1.93863	0.211354	9.17241	4.62542e-20	3.72708e-18
Os12g0617250	508.979	-1.15092	0.125538	-9.16792	4.82248e-20	3.86754e-18
Os05g0405000	189.311	-1.97354	0.216409	-9.11953	7.54503e-20	6.02257e-18
Os07g0206600	97.8051	-3.18394	0.3495	-9.10999	8.23868e-20	6.54552e-18
Os12g0632000	3533.74	0.512713	0.0565339	9.06912	1.19988e-19	9.4885e-18
Os03g0327600	471.688	1.19027	0.131276	9.06694	1.22406e-19	9.63497e-18
Os02g0596300	1402.32	0.711056	0.0785276	9.05485	1.3676e-19	1.07152e-17
Os01g0726700	3751.15	0.483018	0.0535899	9.01323	2.00079e-19	1.56043e-17
Os06g0681400	3789.29	0.47644	0.052898	9.00676	2.12242e-19	1.64774e-17
Os01g0848200	555.864	1.08532	0.120922	8.9754	2.82321e-19	2.18183e-17
Os04g0659300	106.956	-2.80518	0.313309	-8.9534	3.44685e-19	2.65173e-17
Os08g0254300	183.193	1.87399	0.209895	8.92822	4.32901e-19	3.31539e-17
Os01g0361800	1207.34	0.736897	0.082572	8.92429	4.48551e-19	3.41985e-17
Os05g0427100	414.611	-1.24044	0.139374	-8.90008	5.58077e-19	4.2359e-17
Os08g0154300	215.132	1.71815	0.19328	8.88947	6.1403e-19	4.63988e-17
Os02g0120500	1789.12	0.646439	0.0727279	8.88847	6.1958e-19	4.66111e-17
Os06g0613200	145.515	-2.2283	0.250731	-8.88723	6.2651e-19	4.69248e-17
Os04g0435100	100.498	-2.8958	0.325947	-8.88425	6.43523e-19	4.79877e-17
Os10g0418100	194.208	-1.88879	0.212778	-8.87685	6.87825e-19	5.10672e-17
Os02g0187800	1283.48	0.731564	0.0825148	8.86585	7.59231e-19	5.61237e-17
ENSRNA049476209	565.804	1.03585	0.11698	8.855	8.36845e-19	6.15933e-17
Os05g0344200	1663.83	0.640956	0.0725742	8.83174	1.03064e-18	7.55299e-17
Os05g0343400	1767.23	-0.634687	0.071998	-8.81535	1.19308e-18	8.7059e-17
Os08g0546300	6550.93	0.912152	0.10355	8.80883	1.26457e-18	9.16138e-17
Os04g0418500	382.113	-1.27611	0.14487	-8.80868	1.26628e-18	9.16138e-17
Os03g0703200	642.942	0.969246	0.110059	8.8066	1.28994e-18	9.29301e-17
Os07g0176400	91.8331	-3.10966	0.353682	-8.79227	1.46564e-18	1.05066e-16
Os01g0151700	252.021	1.55127	0.176443	8.79188	1.47074e-18	1.05066e-16
Os02g0115700	268.573	1.56306	0.177815	8.79038	1.49061e-18	1.06039e-16
Os07g0103100	2231.11	0.56164	0.0640736	8.76554	1.85878e-18	1.31679e-16
Os12g0630500	180.019	-1.9885	0.227233	-8.75093	2.11605e-18	1.49282e-16
Os07g0581700	407.865	-1.23742	0.141526	-8.74345	2.26106e-18	1.58583e-16
Os03g0276500	923.716	-0.851946	0.0974413	-8.74317	2.26653e-18	1.58583e-16
Os08g0207800	138.102	2.14722	0.245866	8.73331	2.47334e-18	1.72343e-16
Os10g0516500	766.433	-0.897549	0.102887	-8.72365	2.69377e-18	1.86937e-16
Os01g0151400	813.89	-0.88467	0.101441	-8.721	2.75758e-18	1.90587e-16
Os02g0219000	251.128	1.55987	0.178956	8.7165	2.86922e-18	1.975e-16
Os03g0331700	147.024	-2.16876	0.248899	-8.71343	2.94808e-18	2.0211e-16
Os05g0158600	90.4179	-3.07368	0.353658	-8.6911	3.58935e-18	2.45085e-16
Os05g0100600	301.824	1.43883	0.165738	8.68135	3.91108e-18	2.65985e-16
ENSRNA049471535	2575.25	0.597449	0.0689162	8.66921	4.35144e-18	2.94754e-16
Os04g0470600	199.103	1.71357	0.198584	8.62897	6.19047e-18	4.1766e-16
Os06g0237400	315.777	1.39518	0.162181	8.60257	7.79538e-18	5.23862e-16
Os11g0232000	170.483	1.85772	0.217046	8.55912	1.13733e-17	7.61296e-16
Os08g0510300	113.216	-2.51859	0.295034	-8.53658	1.3825e-17	9.21775e-16
Os08g0360700	190.57	1.7494	0.205517	8.51215	1.7074e-17	1.13395e-15
Os03g0119300	742.063	-0.884889	0.104078	-8.50213	1.8614e-17	1.23142e-15
Os07g0543700	941.831	-0.845546	0.0996116	-8.48843	2.09447e-17	1.38024e-15
Os04g0398000	203.159	-1.78417	0.210831	-8.46258	2.61527e-17	1.71679e-15
Os03g0309300	211.147	1.61605	0.191986	8.41753	3.84511e-17	2.51441e-15
Os01g0884300	940.148	-0.781351	0.0930983	-8.39276	4.74877e-17	3.09343e-15
Os12g0287800	156.778	-2.03311	0.243891	-8.33613	7.67597e-17	4.98117e-15
Os07g0134200	331.909	1.32154	0.15863	8.33092	8.02185e-17	5.18583e-15
Os12g0127200	76.8929	-3.30795	0.398299	-8.30517	9.96736e-17	6.41913e-15
Os08g0532800	1597.79	-0.611255	0.0738371	-8.27842	1.24822e-16	8.00838e-15
Os08g0113100	161.109	-1.94289	0.235596	-8.24668	1.62861e-16	1.04097e-14
Os06g0679200	258.837	1.52582	0.185062	8.24494	1.65242e-16	1.05223e-14
Os08g0138900	72.0426	3.20276	0.389715	8.21821	2.06568e-16	1.31048e-14
Os07g0573900	330.492	-1.33406	0.16293	-8.18792	2.6578e-16	1.67985e-14
Os01g0772900	926.255	0.778402	0.0951598	8.17994	2.83976e-16	1.78821e-14
Os10g0492400	572.323	-0.968393	0.118478	-8.17362	2.99261e-16	1.8775e-14
Os02g0735200	469.801	-1.06972	0.130993	-8.16626	3.18092e-16	1.98831e-14
Os02g0475300	238.918	-1.51888	0.186847	-8.12903	4.32724e-16	2.69494e-14
Os05g0188100	1096.8	0.70795	0.0871753	8.12099	4.6238e-16	2.86912e-14
Os03g0228800	497.482	1.01909	0.125587	8.11465	4.87203e-16	3.01215e-14
Os03g0240600	168.507	-1.81098	0.223428	-8.10542	5.25642e-16	3.23803e-14
Os01g0958200	65.9434	-5.00654	0.620005	-8.07501	6.7472e-16	4.14137e-14
Os10g0422600	414.673	-1.12446	0.139273	-8.07378	6.81536e-16	4.16816e-14
Os03g0426350	54.6741	3.99322	0.495014	8.06689	7.21119e-16	4.39443e-14
Os08g0442400	240.012	1.48414	0.184016	8.0653	7.30568e-16	4.43611e-14
Os05g0461600	346.234	1.20221	0.149176	8.05905	7.68901e-16	4.65226e-14
Os10g0376200	616.117	-0.903395	0.113328	-7.97154	1.56711e-15	9.44824e-14
Os01g0675100	417.674	1.09587	0.137522	7.96869	1.60363e-15	9.63422e-14
Os06g0697000	1862.65	0.564918	0.0711192	7.94325	1.96953e-15	1.17909e-13
Os01g0127900	198.75	-1.65725	0.209372	-7.91536	2.46545e-15	1.47079e-13
Os06g0610100	807.26	0.783959	0.0990608	7.91392	2.49407e-15	1.48266e-13
Os12g0242700	2620.99	0.5012	0.0633378	7.91313	2.51001e-15	1.48694e-13
Os12g0189300	210.775	-1.56671	0.198216	-7.90401	2.70068e-15	1.59434e-13
Os07g0153150	51.4827	4.53373	0.574997	7.88479	3.15066e-15	1.85355e-13
Os10g0516551	535.126	-0.971708	0.123294	-7.88122	3.24189e-15	1.90064e-13
Os01g0559750	323.735	-1.23553	0.157078	-7.86575	3.66892e-15	2.14361e-13
Os04g0310800	201.285	1.55737	0.198308	7.85328	4.05292e-15	2.35986e-13
Os01g0183500	827.821	-0.795567	0.101626	-7.82837	4.94242e-15	2.86795e-13
Os01g0300200	243.734	1.3994	0.178833	7.82516	5.06996e-15	2.93196e-13
Os08g0485000	356.606	1.16865	0.149398	7.82245	5.18068e-15	2.98583e-13
Os03g0708000	161.874	1.75354	0.224393	7.8146	5.5136e-15	3.15765e-13
Os07g0565800	1134.3	0.662464	0.0847732	7.81455	5.51595e-15	3.15765e-13
Os03g0797800	359.773	-1.16972	0.149716	-7.81293	5.5873e-15	3.18776e-13
Os03g0852800	488.407	-1.0065	0.128833	-7.81247	5.60796e-15	3.18885e-13
Os08g0197700	250.832	1.37067	0.175547	7.80799	5.81077e-15	3.29315e-13
Os04g0541100	459.193	-1.04349	0.133677	-7.80608	5.8994e-15	3.33228e-13
Os03g0617900	183.291	1.60616	0.206184	7.78992	6.7053e-15	3.77495e-13
Os12g0155100	104.073	2.29559	0.294903	7.78422	7.01427e-15	3.93586e-13
Os08g0135500	788.378	0.778393	0.100184	7.76963	7.87171e-15	4.40246e-13
Os04g0429450	1603	-0.574996	0.0740405	-7.76597	8.10211e-15	4.51646e-13
Os02g0535901	271.055	1.29767	0.167333	7.75498	8.83542e-15	4.90914e-13
Os11g0134700	570.79	-0.961109	0.123997	-7.75104	9.11444e-15	5.04768e-13
Os05g0417000	297.869	1.24637	0.160834	7.74939	9.23314e-15	5.09681e-13
Os01g0919600	249.689	-1.38358	0.178727	-7.74129	9.84112e-15	5.41484e-13
Os10g0475100	369.184	1.12613	0.145494	7.74002	9.93983e-15	5.45152e-13
Os03g0136400	87.0469	-2.64038	0.341244	-7.73751	1.01387e-14	5.54269e-13
Os01g0179800	145.133	-1.95518	0.252727	-7.73632	1.02333e-14	5.57651e-13
Os09g0344500	141.465	-1.91478	0.247918	-7.72343	1.13243e-14	6.15133e-13
Os05g0218400	535.903	-0.942962	0.12267	-7.68697	1.50658e-14	8.15761e-13
Os01g0118700	397.365	-1.10786	0.144203	-7.68262	1.55872e-14	8.41314e-13
Os01g0819700	74.2772	-2.91126	0.380242	-7.65633	1.91327e-14	1.02941e-12
Os08g0398300	552.324	0.912993	0.119258	7.65559	1.92426e-14	1.03206e-12
Os05g0368666	9693.85	0.343412	0.0449293	7.64337	2.11601e-14	1.13133e-12
Os02g0595700	639.689	0.841618	0.110167	7.63949	2.18081e-14	1.16232e-12
Os04g0346800	144.715	1.80741	0.23701	7.62588	2.42383e-14	1.28781e-12
Os02g0314400	165.367	1.65596	0.217555	7.61171	2.70485e-14	1.43264e-12
Os05g0344400	392.413	-1.10475	0.14518	-7.60957	2.75008e-14	1.45207e-12
Os02g0626400	11795.1	-0.311623	0.0409569	-7.60857	2.77143e-14	1.45882e-12
Os10g0505700	382.368	-1.10386	0.145098	-7.60774	2.78936e-14	1.46038e-12
Os01g0698200	118.754	2.01135	0.264386	7.60763	2.79158e-14	1.46038e-12
Os04g0404400	447.07	1.00435	0.132451	7.58281	3.38137e-14	1.7635e-12
Os02g0696500	368.072	-1.1468	0.151302	-7.57958	3.46667e-14	1.80246e-12
Os06g0648200	1685.42	0.560777	0.074244	7.55316	4.24819e-14	2.20207e-12
Os03g0327100	924.306	-0.708971	0.093969	-7.54473	4.53211e-14	2.34209e-12
Os09g0421300	845.878	-0.738702	0.0980463	-7.53422	4.91273e-14	2.5311e-12
Os07g0637300	443.933	-1.00873	0.134125	-7.5208	5.44421e-14	2.79645e-12
Os08g0167400	322.471	1.16406	0.15501	7.50954	5.93356e-14	3.03862e-12
Os04g0447800	135.664	-1.9008	0.253391	-7.50145	6.31171e-14	3.21599e-12
Os04g0344100	83.0353	-2.64837	0.353053	-7.50132	6.31773e-14	3.21599e-12
Os03g0266100	160.255	1.68963	0.226429	7.46204	8.51911e-14	4.32364e-12
Os06g0331900	97.3964	2.25364	0.302061	7.46088	8.59449e-14	4.34892e-12
Os05g0489200	1197.37	-0.644059	0.0863477	-7.4589	8.72482e-14	4.40176e-12
Os11g0537375	1014.94	-0.675498	0.0906245	-7.45381	9.06792e-14	4.56132e-12
Os09g0526700	1426.93	-0.598275	0.0803355	-7.4472	9.53393e-14	4.78159e-12
Os01g0614300	96.3708	2.1804	0.293325	7.43339	1.05846e-13	5.2929e-12
Os01g0600900	71.5827	2.69243	0.362459	7.42824	1.10055e-13	5.48724e-12
Os06g0695400	226.721	-1.38958	0.187285	-7.41958	1.17489e-13	5.84078e-12
Os10g0523700	515.881	-0.921777	0.124302	-7.41563	1.21052e-13	6.00037e-12
Os08g0535200	257.204	1.36568	0.184355	7.40785	1.28361e-13	6.32897e-12
Os03g0198600	2250.32	-0.498624	0.0673107	-7.40779	1.28426e-13	6.32897e-12
Os07g0683200	824.178	-0.762925	0.103874	-7.34469	2.06231e-13	1.01339e-11
Os03g0326100	531.663	-0.919699	0.12556	-7.32475	2.39339e-13	1.17269e-11
Os11g0113032	87.7079	2.27656	0.311382	7.31114	2.64894e-13	1.29417e-11
Os08g0101800	63.7357	-3.08623	0.422289	-7.30834	2.70457e-13	1.31757e-11
Os02g0196800	1659.68	0.531579	0.0727577	7.30616	2.74884e-13	1.33531e-11
Os04g0650700	110.955	-2.08058	0.285284	-7.293	3.03129e-13	1.46832e-11
Os05g0209500	180.451	1.4998	0.2058	7.28764	3.15426e-13	1.52354e-11
Os01g0677400	55.7122	3.10714	0.426442	7.28618	3.18864e-13	1.53579e-11
Os01g0594500	7073.07	-0.353953	0.0488599	-7.24423	4.34891e-13	2.08871e-11
Os04g0412300	232.801	-1.35292	0.187074	-7.232	4.75936e-13	2.2794e-11
Os01g0737700	114.469	-1.9905	0.275919	-7.21405	5.43099e-13	2.59376e-11
Os06g0131300	1730.57	0.513491	0.0713	7.20183	5.94088e-13	2.82932e-11
Os07g0602800	94.4989	-2.23732	0.310977	-7.19447	6.27016e-13	2.9778e-11
Os02g0672500	195.62	1.4957	0.208183	7.18458	6.74159e-13	3.19277e-11
Os10g0416800	182.297	-1.52125	0.211992	-7.17599	7.17838e-13	3.39019e-11
Os10g0550900	59.9182	-3.1701	0.443796	-7.14315	9.12187e-13	4.29612e-11
Os01g0948200	349.006	-1.07083	0.150052	-7.13641	9.57993e-13	4.49939e-11
Os04g0390100	478.715	1.03157	0.144707	7.12869	1.01325e-12	4.74582e-11
Os05g0525900	1525.16	0.537416	0.0754499	7.12282	1.05743e-12	4.93911e-11
Os01g0785300	293.823	-1.18032	0.165872	-7.11588	1.11201e-12	5.17983e-11
Os02g0106100	526.897	-0.889126	0.125334	-7.09403	1.30258e-12	6.04403e-11
Os08g0535800	169.094	-1.55956	0.219847	-7.09381	1.30465e-12	6.04403e-11
Os02g0548700	296.47	-1.1739	0.165544	-7.09118	1.32969e-12	6.14332e-11
Os05g0552300	544.628	-0.860126	0.121557	-7.07591	1.48467e-12	6.84075e-11
Os02g0671800	647.47	-0.78047	0.110459	-7.06568	1.59828e-12	7.34429e-11
Os08g0445700	884.477	-0.677663	0.0962838	-7.03819	1.94754e-12	8.9251e-11
Os03g0307500	150.343	1.60591	0.2283	7.03423	2.00367e-12	9.15766e-11
Os06g0681100	91.32	-2.23776	0.318185	-7.03289	2.02301e-12	9.22124e-11
Os10g0580400	48.2439	-4.18888	0.596784	-7.01909	2.23322e-12	1.01522e-10
Os03g0685300	801.578	-0.700473	0.0999518	-7.00812	2.41549e-12	1.09515e-10
Os02g0513100	543.512	0.846702	0.12085	7.00623	2.44832e-12	1.10708e-10
Os01g0946100	85.3615	2.22324	0.317406	7.00442	2.48008e-12	1.11847e-10
Os01g0314800	351.311	-1.04304	0.148933	-7.00343	2.49775e-12	1.12346e-10
Os08g0246700	88.6297	2.18463	0.312155	6.99854	2.58636e-12	1.16024e-10
Os05g0165200	83.035	2.2466	0.32134	6.99137	2.72218e-12	1.21796e-10
Os01g0905800	1286.9	0.575939	0.0824043	6.98919	2.76485e-12	1.23381e-10
Os05g0432200	121.129	-1.83207	0.262968	-6.9669	3.24001e-12	1.44206e-10
Os04g0485300	155.033	1.58213	0.227566	6.95241	3.59096e-12	1.59409e-10
Os01g0111900	522.087	-0.853485	0.12296	-6.94113	3.88972e-12	1.72221e-10
Os06g0534950	1044.41	-0.628015	0.0906002	-6.93172	4.15741e-12	1.83595e-10
Os09g0498800	91.4042	-2.22131	0.32066	-6.92732	4.28903e-12	1.88917e-10
Os03g0411300	317.869	1.06567	0.154404	6.90185	5.13303e-12	2.25508e-10
Os01g0598600	599.841	-0.790351	0.114751	-6.88752	5.67722e-12	2.48773e-10
ENSRNA049473437	686.756	0.743113	0.107925	6.88544	5.76108e-12	2.51799e-10
Os02g0173200	140.332	-1.66341	0.24208	-6.87135	6.35978e-12	2.77254e-10
Os05g0556800	776.647	-0.709786	0.103362	-6.86701	6.5561e-12	2.84649e-10
Os08g0480200	470.746	0.88426	0.128772	6.86686	6.5629e-12	2.84649e-10
Os02g0792800	258.434	-1.23223	0.179593	-6.86125	6.82625e-12	2.94917e-10
Os11g0505300	124.648	-1.81524	0.264571	-6.86108	6.83432e-12	2.94917e-10
Os12g0124500	208.305	-1.36484	0.199017	-6.85789	6.9887e-12	3.00815e-10
Os05g0178100	47.2498	-3.81351	0.556305	-6.85506	7.12819e-12	3.06044e-10
Os11g0170900	194.318	-1.40792	0.205893	-6.83814	8.02263e-12	3.43579e-10
Os02g0513000	203.006	-1.35533	0.198253	-6.8364	8.1208e-12	3.46909e-10
Os01g0605700	266.339	-1.16694	0.170844	-6.83045	8.46515e-12	3.60713e-10
Os11g0558300	136.915	1.62172	0.23778	6.82026	9.08762e-12	3.86269e-10
Os03g0303100	450.616	0.889624	0.131002	6.79089	1.11443e-11	4.72507e-10
Os04g0627900	138.35	1.67686	0.247282	6.78115	1.19221e-11	5.04226e-10
Os09g0407050	101.577	1.94015	0.286133	6.78059	1.19689e-11	5.04949e-10
Os01g0236400	159.574	1.48936	0.219663	6.78021	1.19998e-11	5.05e-10
Os01g0873200	168.758	-1.49805	0.221533	-6.76223	1.35884e-11	5.70444e-10
Os03g0168300	273.151	-1.20535	0.178497	-6.75275	1.45068e-11	6.07497e-10
Os03g0356540	59.0797	2.64612	0.393011	6.73295	1.66262e-11	6.94543e-10
Os01g0187900	202.88	-1.36028	0.202663	-6.71204	1.91926e-11	7.99787e-10
Os01g0933900	598.484	0.762313	0.113652	6.70743	1.98078e-11	8.23406e-10
Os10g0142500	135.669	1.59608	0.238166	6.70153	2.06254e-11	8.54884e-10
Os02g0466400	185.146	-1.3973	0.208513	-6.70124	2.06656e-11	8.54884e-10
Os05g0129300	301.975	-1.0789	0.161011	-6.70079	2.073e-11	8.55466e-10
Os10g0128300	59.1237	2.64475	0.394933	6.69669	2.1319e-11	8.77642e-10
Os12g0583700	199.883	-1.32832	0.198534	-6.69064	2.22197e-11	9.1251e-10
Os04g0541700	361.87	-0.978059	0.146672	-6.66836	2.58679e-11	1.05977e-09
Os05g0586200	364.411	-0.98822	0.148341	-6.6618	2.70496e-11	1.10552e-09
Os02g0757100	349.847	-1.00226	0.150751	-6.64847	2.96162e-11	1.20752e-09
Os10g0514901	459.356	0.850268	0.128179	6.63344	3.27954e-11	1.33394e-09
Os08g0428200	80.5304	2.2232	0.335407	6.62835	3.3947e-11	1.37749e-09
Os08g0107400	147.497	1.50446	0.227712	6.60686	3.92554e-11	1.5891e-09
Os09g0532000	384.916	-0.937624	0.142101	-6.59829	4.15915e-11	1.67966e-09
Os02g0717500	390.925	-0.934522	0.141848	-6.5882	4.45177e-11	1.79358e-09
Os02g0736400	322.342	-1.02298	0.155294	-6.58735	4.47733e-11	1.79961e-09
Os03g0626100	100.125	-1.93562	0.293886	-6.58628	4.50976e-11	1.80837e-09
Os01g0692400	37.5976	5.4249	0.82492	6.57627	4.82396e-11	1.92981e-09
Os06g0698748	347.437	-1.00254	0.152494	-6.57425	4.89e-11	1.95164e-09
Os10g0567900	35.4325	4.74106	0.72123	6.57357	4.91228e-11	1.95594e-09
Os02g0130600	929.909	-0.619786	0.0944253	-6.56377	5.24652e-11	2.08414e-09
Os02g0730000	2470.65	-0.427748	0.0652441	-6.55612	5.52252e-11	2.18867e-09
Os09g0434500	839.027	0.638489	0.09758	6.54323	6.02026e-11	2.38038e-09
Os12g0638200	409.091	-0.898242	0.137383	-6.53822	6.22569e-11	2.4559e-09
Os05g0588500	136.08	1.56518	0.239757	6.52818	6.65745e-11	2.62014e-09
Os12g0607000	561.279	-0.770088	0.118056	-6.52305	6.88933e-11	2.70514e-09
Os01g0579000	37.2243	3.74013	0.573449	6.52216	6.92998e-11	2.71483e-09
Os05g0152366	380.341	0.940773	0.144436	6.5134	7.34674e-11	2.87148e-09
Os03g0845300	516.061	0.793295	0.12217	6.49337	8.3937e-11	3.27316e-09
Os08g0484200	836.39	0.631035	0.0972264	6.49037	8.5627e-11	3.33142e-09
Os06g0643500	67.164	2.37888	0.36669	6.48745	8.73038e-11	3.3889e-09
Os11g0599101	110.822	-1.88807	0.291282	-6.48194	9.05511e-11	3.50695e-09
Os10g0446400	251.107	1.11963	0.172782	6.48004	9.16961e-11	3.54322e-09
Os10g0576900	1813.1	0.453018	0.0699208	6.47901	9.23253e-11	3.55944e-09
Os06g0207200	267.68	-1.10812	0.171126	-6.47544	9.45385e-11	3.63653e-09
Os01g0727700	171.134	-1.39531	0.215536	-6.47369	9.56394e-11	3.67057e-09
Os02g0740400	620.502	-0.732388	0.113153	-6.47254	9.63713e-11	3.69033e-09
Os07g0106200	187.418	-1.3314	0.205735	-6.4714	9.7099e-11	3.70984e-09
Os12g0637000	6751.49	0.311092	0.0481172	6.4653	1.01096e-10	3.85388e-09
Os05g0435800	782.086	-0.666211	0.103081	-6.46297	1.02671e-10	3.90516e-09
Os07g0597400	897.12	-0.612249	0.0947992	-6.45837	1.05835e-10	4.01654e-09
Os03g0118200	163.281	1.4103	0.218653	6.44996	1.11877e-10	4.23637e-09
Os08g0376300	6164.81	-0.306139	0.0475653	-6.4362	1.22505e-10	4.62851e-09
Os01g0686800	531.661	-0.777723	0.12087	-6.43438	1.23976e-10	4.67369e-09
Os05g0562800	369.396	-0.930731	0.144912	-6.42273	1.33853e-10	5.03487e-09
Os04g0528200	78.5607	2.09338	0.326522	6.41114	1.44431e-10	5.4208e-09
ENSRNA049465030	447.885	0.845774	0.132931	6.3625	1.98495e-10	7.43353e-09
Os05g0559800	181.978	-1.33684	0.210359	-6.35502	2.08393e-10	7.78702e-09
Os07g0669100	579.222	-0.754495	0.118751	-6.35357	2.10372e-10	7.84374e-09
Os02g0687500	938.398	0.586005	0.0922668	6.3512	2.13643e-10	7.94828e-09
Os10g0514600	128.453	-1.60439	0.253648	-6.32526	2.52807e-10	9.38477e-09
Os04g0688300	212.409	1.22963	0.194457	6.32339	2.55893e-10	9.46913e-09
Os11g0128300	290.182	-1.03429	0.163571	-6.3232	2.56193e-10	9.46913e-09
Os04g0533900	112.198	1.74844	0.276746	6.31788	2.65183e-10	9.78014e-09
Os03g0321300	326.139	0.952423	0.151394	6.29104	3.15342e-10	1.16049e-08
ENSRNA049467377	309.595	1.01031	0.160659	6.28854	3.2046e-10	1.17678e-08
Os01g0357900	410.713	-0.862323	0.137159	-6.28704	3.23566e-10	1.18562e-08
Os03g0145900	72.2639	2.11208	0.336403	6.27843	3.42018e-10	1.25054e-08
Os02g0820800	116.58	1.63001	0.259657	6.27753	3.43987e-10	1.25504e-08
Os01g0119000	107.477	-1.74184	0.277645	-6.27363	3.52729e-10	1.28417e-08
Os02g0103600	275.256	-1.1031	0.176046	-6.26602	3.70403e-10	1.34564e-08
ENSRNA049469734	251.723	1.11076	0.177647	6.2526	4.03678e-10	1.4634e-08
EPlORYSAT000373611	181.856	1.31792	0.21142	6.23366	4.55648e-10	1.64828e-08
Os01g0227100	487.732	-0.786648	0.126347	-6.22607	4.78281e-10	1.72648e-08
Os04g0670200	1877.06	-0.469285	0.075474	-6.21783	5.04084e-10	1.81577e-08
Os09g0376700	76.7495	2.04817	0.329588	6.21433	5.15442e-10	1.85276e-08
Os11g0475600	86.4917	-1.9822	0.319178	-6.21031	5.28802e-10	1.89677e-08
Os07g0498400	642.623	0.691783	0.111476	6.20568	5.44619e-10	1.94939e-08
Os07g0516300	143.567	-1.46199	0.235725	-6.20212	5.57088e-10	1.98575e-08
Os01g0581300	364.14	0.900888	0.145255	6.20211	5.57112e-10	1.98575e-08
Os01g0805900	207.436	1.19098	0.192099	6.19983	5.65254e-10	2.01055e-08
Os03g0310000	109.156	1.65323	0.267108	6.18935	6.04112e-10	2.14428e-08
Os02g0664300	314.658	0.955942	0.154502	6.18726	6.12181e-10	2.1684e-08
Os07g0658600	59.6799	2.45629	0.397671	6.17668	6.54619e-10	2.3139e-08
Os04g0311400	241.189	-1.114	0.180404	-6.17502	6.61534e-10	2.33348e-08
Os08g0525800	151.101	-1.42944	0.231727	-6.16864	6.88819e-10	2.4247e-08
Os03g0200200	787.281	0.615189	0.0998144	6.16333	7.12309e-10	2.50221e-08
Os01g0802600	166.751	1.32814	0.215719	6.15678	7.42404e-10	2.60255e-08
Os09g0397300	815.217	0.604505	0.0982326	6.15381	7.56428e-10	2.64625e-08
Os05g0296530	494.492	-0.768447	0.124905	-6.15226	7.63863e-10	2.66678e-08
Os12g0572800	80.1378	-2.04312	0.332205	-6.15018	7.73931e-10	2.69639e-08
Os11g0696200	124.177	1.5351	0.249706	6.14761	7.86594e-10	2.7349e-08
Os11g0147500	265.923	1.05493	0.17187	6.13795	8.35956e-10	2.9006e-08
Os12g0574000	99.6813	-1.79397	0.292517	-6.13288	8.63039e-10	2.98847e-08
Os02g0135000	55.9526	-9.05778	1.47829	-6.12721	8.94313e-10	3.09047e-08
Os04g0404900	529.967	0.752097	0.122919	6.11865	9.43713e-10	3.25457e-08
Os05g0187100	1512.62	0.45721	0.0747443	6.117	9.53558e-10	3.28186e-08
Os08g0500700	659.054	-0.675599	0.11053	-6.11236	9.81668e-10	3.37178e-08
Os08g0162200	63.7645	2.24942	0.368621	6.10227	1.04574e-09	3.58462e-08
Os08g0302000	61.8038	2.2672	0.372031	6.09411	1.10047e-09	3.76462e-08
Os01g0886600	910.314	0.580723	0.0953834	6.0883	1.14114e-09	3.89591e-08
Os04g0428950	374.548	0.861596	0.141923	6.07086	1.27224e-09	4.33481e-08
Os07g0616600	263.685	-1.08621	0.178956	-6.06969	1.28154e-09	4.35774e-08
Os02g0733900	47.9601	-2.82326	0.46523	-6.06853	1.29089e-09	4.38077e-08
Os01g0876300	327.002	-0.941075	0.155158	-6.06528	1.31724e-09	4.46129e-08
Os04g0652700	655.223	0.656751	0.108447	6.05599	1.39559e-09	4.71726e-08
Os02g0606600	320.466	0.930804	0.153959	6.04577	1.48695e-09	5.0161e-08
Os05g0208500	624.404	-0.684928	0.113415	-6.03915	1.54926e-09	5.21595e-08
Os10g0437500	112.273	1.6063	0.26619	6.03441	1.59543e-09	5.36076e-08
Os03g0385400	250.812	1.04189	0.172733	6.0318	1.62147e-09	5.43752e-08
Os09g0364800	634.394	-0.685254	0.11376	-6.02368	1.70496e-09	5.70624e-08
gene-orf288	403.154	-0.84146	0.13971	-6.02291	1.71312e-09	5.72229e-08
Os06g0113800	50.0751	2.53703	0.421269	6.02234	1.71912e-09	5.73108e-08
Os01g0607900	355.453	-0.882896	0.146776	-6.01526	1.79596e-09	5.97553e-08
Os11g0115100	151.106	1.34771	0.224315	6.00813	1.87674e-09	6.23208e-08
Os03g0588400	146.519	1.36439	0.228268	5.97715	2.27075e-09	7.5258e-08
Os05g0484800	195.631	1.17753	0.197399	5.96524	2.4428e-09	8.08025e-08
Os05g0177500	1039.16	0.5351	0.08972	5.96411	2.45968e-09	8.1203e-08
Os01g0924933	61.5956	2.22346	0.373059	5.96008	2.5212e-09	8.30726e-08
Os01g0922600	252.336	-1.04867	0.176222	-5.95088	2.66706e-09	8.77087e-08
Os03g0751600	235.623	-1.11875	0.188938	-5.92126	3.1949e-09	1.04864e-07
Os02g0775400	656.98	-0.687466	0.116151	-5.91874	3.2442e-09	1.06277e-07
Os06g0595800	1167.67	-0.5006	0.0847079	-5.90972	3.42697e-09	1.12049e-07
Os06g0335500	576.91	-0.727246	0.123169	-5.90444	3.53841e-09	1.1547e-07
Os02g0814000	244.552	-1.06149	0.179936	-5.89925	3.65161e-09	1.18936e-07
Os01g0363300	395.536	0.847049	0.1436	5.89867	3.66434e-09	1.19123e-07
Os08g0193000	88.2141	1.7554	0.297726	5.89602	3.7237e-09	1.20821e-07
Os03g0343800	83.53	1.86092	0.316156	5.88608	3.95455e-09	1.28067e-07
Os03g0679800	51.7383	-2.54366	0.4331	-5.87314	4.27609e-09	1.38217e-07
Os03g0408300	500.69	-0.737085	0.125525	-5.87203	4.30488e-09	1.38835e-07
Os01g0317800	848.406	0.573711	0.0977065	5.87178	4.31153e-09	1.38835e-07
Os09g0309600	30.5889	3.92235	0.668947	5.86348	4.5327e-09	1.45681e-07
Os01g0801500	166.2	-1.25995	0.216151	-5.82901	5.57579e-09	1.78867e-07
Os07g0684800	641.317	-0.643097	0.110435	-5.82332	5.76913e-09	1.84721e-07
Os08g0220400	58.6973	2.22784	0.383017	5.81655	6.0074e-09	1.91988e-07
Os09g0378700	1124.82	0.496285	0.0854799	5.80587	6.40318e-09	2.04253e-07
Os03g0813700	129.568	1.40779	0.242775	5.79876	6.68071e-09	2.12707e-07
Os05g0575000	625.347	-0.65266	0.112636	-5.79442	6.85576e-09	2.17872e-07
Os04g0635650	36.2338	3.07707	0.531849	5.78561	7.22499e-09	2.29178e-07
Os07g0251301	53.9961	2.30025	0.398055	5.77873	7.52664e-09	2.38302e-07
Os02g0332200	222.245	-1.0786	0.187655	-5.74777	9.04288e-09	2.85775e-07
Os03g0148000	159.351	-1.27434	0.221962	-5.74124	9.39849e-09	2.96462e-07
Os03g0231600	107.357	-1.60821	0.280587	-5.7316	9.94885e-09	3.13241e-07
Os11g0127951	475.612	0.72699	0.126886	5.72949	1.00736e-08	3.16582e-07
Os09g0243200	90.9059	-1.73116	0.302259	-5.72739	1.01987e-08	3.19923e-07
Os01g0224700	35.7678	-3.37441	0.589353	-5.72562	1.03054e-08	3.22676e-07
Os12g0503000	155.734	1.26657	0.221405	5.72062	1.06133e-08	3.31705e-07
Os02g0716500	974.58	-0.523033	0.0914963	-5.71644	1.08779e-08	3.39351e-07
Os05g0237200	95.7045	1.63312	0.285714	5.71593	1.09103e-08	3.39739e-07
Os06g0102100	318.916	-0.901415	0.157723	-5.71519	1.09579e-08	3.40596e-07
Os05g0242600	225.678	-1.05591	0.184915	-5.71024	1.12818e-08	3.50025e-07
Os03g0264000	598.135	-0.661512	0.115854	-5.70986	1.13068e-08	3.50161e-07
Os05g0195200	1102.46	0.490056	0.0858363	5.70919	1.13514e-08	3.50903e-07
Os01g0232100	76.7206	-1.92324	0.337459	-5.69918	1.20384e-08	3.71463e-07
Os03g0353400	801.783	0.577603	0.101365	5.69826	1.21039e-08	3.72808e-07
Os04g0511200	188.788	-1.15045	0.201936	-5.6971	1.21859e-08	3.74656e-07
Os05g0402700	735.038	-0.602403	0.10576	-5.69596	1.22682e-08	3.75969e-07
Os01g0231700	278.584	-0.989846	0.173788	-5.6957	1.22867e-08	3.75969e-07
Os02g0769100	90.1801	-1.74141	0.305747	-5.69559	1.22949e-08	3.75969e-07
Os05g0457600	65.763	-2.08539	0.36626	-5.69375	1.24278e-08	3.7935e-07
Os01g0880300	131.368	-1.44106	0.253624	-5.6819	1.33207e-08	4.05874e-07
Os01g0675000	41.1394	2.68066	0.472276	5.67604	1.37849e-08	4.19267e-07
Os11g0598800	76.4556	-1.89084	0.333242	-5.67409	1.39432e-08	4.23324e-07
Os07g0511400	31.7671	3.37316	0.594552	5.67345	1.39952e-08	4.24145e-07
Os04g0281900	1849.91	0.40382	0.0712352	5.66883	1.43772e-08	4.34949e-07
Os04g0619000	169.49	-1.20892	0.213318	-5.6672	1.45153e-08	4.38328e-07
Os01g0501800	123.659	1.39662	0.246453	5.6669	1.45405e-08	4.38328e-07
Os01g0682001	897.898	-0.537048	0.094836	-5.66291	1.48824e-08	4.47841e-07
Os06g0580100	285.59	-0.92292	0.163778	-5.63519	1.74865e-08	5.25275e-07
Os01g0584032	619.031	-0.688109	0.122211	-5.6305	1.79692e-08	5.38823e-07
Os07g0687300	98.0155	-1.62152	0.288048	-5.62936	1.80884e-08	5.4144e-07
Os04g0634800	193.855	-1.12752	0.2007	-5.61792	1.93273e-08	5.77509e-07
Os04g0244800	1285.22	0.463293	0.0825524	5.61211	1.99873e-08	5.96182e-07
Os01g0182200	1270.41	0.466141	0.083077	5.61094	2.01225e-08	5.99163e-07
Os02g0772100	29.1674	8.51136	1.51715	5.61009	2.0222e-08	6.01074e-07
Os01g0183600	166.57	-1.21037	0.215909	-5.60595	2.07115e-08	6.1384e-07
Os01g0609300	600.098	0.656598	0.117127	5.60585	2.07237e-08	6.1384e-07
Os06g0628500	47.212	-2.5572	0.456278	-5.60447	2.08896e-08	6.17678e-07
Os02g0731500	313.444	-0.876031	0.156331	-5.60368	2.09846e-08	6.1941e-07
Os11g0530600	621.642	0.619803	0.110799	5.59395	2.21955e-08	6.54016e-07
Os06g0235800	141.393	1.28429	0.229655	5.59227	2.24116e-08	6.59241e-07
Os01g0253900	666.892	-0.62101	0.111131	-5.58809	2.29575e-08	6.74112e-07
Os03g0109500	119.155	-1.44052	0.257798	-5.5878	2.29964e-08	6.74112e-07
Os03g0139100	358.773	-0.837761	0.150026	-5.5841	2.34918e-08	6.87449e-07
Os03g0103300	585.665	0.639057	0.114563	5.5782	2.43015e-08	7.09922e-07
Os01g0639600	228.405	-1.02399	0.18387	-5.56911	2.56045e-08	7.46703e-07
Os03g0203200	1325.22	-0.453834	0.0814963	-5.56877	2.56539e-08	7.46863e-07
Os03g0265900	550.757	0.661793	0.118972	5.56259	2.65798e-08	7.72495e-07
Os08g0451800	32.193	-5.231	0.940621	-5.56122	2.67896e-08	7.77265e-07
Os06g0712700	2377.61	0.35803	0.0644189	5.55784	2.73132e-08	7.91106e-07
Os11g0267400	286.405	-0.917553	0.165186	-5.55466	2.7815e-08	8.0427e-07
Os04g0509600	44.6108	-2.67423	0.481694	-5.55171	2.82885e-08	8.16572e-07
Os04g0685300	358.926	-0.84306	0.151933	-5.54888	2.8751e-08	8.28515e-07
Os11g0684000	253.735	-0.979442	0.176635	-5.545	2.93954e-08	8.45652e-07
Os09g0106700	524.879	-0.67217	0.121231	-5.54455	2.94718e-08	8.46419e-07
Os05g0576600	64.8947	1.97291	0.356877	5.52826	3.23425e-08	9.27296e-07
Os01g0135700	282.243	0.913254	0.165575	5.51564	3.47513e-08	9.94682e-07
Os02g0580500	256.531	-0.960325	0.174232	-5.51176	3.55254e-08	1.01513e-06
Os04g0433600	259.64	0.92929	0.168666	5.50964	3.59558e-08	1.02571e-06
Os03g0116700	64.5364	1.94377	0.353184	5.50355	3.72216e-08	1.06004e-06
Os07g0544800	146.319	1.24499	0.22646	5.49763	3.84933e-08	1.09442e-06
Os02g0739100	302.433	-0.957539	0.174258	-5.49496	3.90808e-08	1.10927e-06
Os12g0145400	121.226	1.35797	0.24841	5.46665	4.58612e-08	1.29955e-06
Os09g0538400	113.037	1.40658	0.257807	5.45597	4.87074e-08	1.37791e-06
Os01g0199400	260.657	-0.936571	0.171801	-5.45148	4.99529e-08	1.4108e-06
Os02g0575700	250.799	-0.963311	0.17673	-5.45076	5.01541e-08	1.41413e-06
Os01g0785400	87.8271	-1.66576	0.30587	-5.44597	5.15244e-08	1.45036e-06
Os11g0224800	53.3535	-2.23278	0.410959	-5.43309	5.5387e-08	1.55651e-06
Os02g0541325	455.369	0.696921	0.128311	5.43151	5.58781e-08	1.56772e-06
Os03g0243900	445.889	-0.722473	0.133037	-5.4306	5.61642e-08	1.57315e-06
Os02g0695800	158.949	1.17715	0.216889	5.42745	5.71663e-08	1.59859e-06
Os02g0713900	187.607	-1.1032	0.203281	-5.42696	5.73212e-08	1.60029e-06
Os03g0284650	346.644	-0.859085	0.158476	-5.42091	5.92974e-08	1.65274e-06
Os02g0489400	133.81	-1.33216	0.245807	-5.41954	5.97516e-08	1.66268e-06
Os05g0115100	127.815	-1.33767	0.24708	-5.4139	6.16676e-08	1.71319e-06
Os04g0653400	824.326	0.550892	0.101787	5.41221	6.22508e-08	1.72657e-06
Os07g0112400	61.0615	-2.10473	0.389298	-5.40648	6.42769e-08	1.77986e-06
Os02g0681100	41.4789	-2.65718	0.491621	-5.40493	6.48346e-08	1.79239e-06
Os05g0111300	503.376	-0.69043	0.127883	-5.39893	6.70411e-08	1.85038e-06
Os01g0363900	131.103	1.29909	0.241046	5.38936	7.07081e-08	1.94843e-06
Os01g0192550	364.22	0.792401	0.147044	5.38888	7.08969e-08	1.95047e-06
Os05g0586500	204.591	1.03424	0.192557	5.3711	7.82557e-08	2.14944e-06
Os11g0116000	376.252	0.754211	0.140588	5.36469	8.10869e-08	2.22361e-06
Os07g0613500	485.548	-0.676698	0.126258	-5.35963	8.33922e-08	2.28134e-06
Os03g0831500	264.061	-0.932871	0.17406	-5.35948	8.34605e-08	2.28134e-06
Os03g0362200	832.739	-0.528504	0.098629	-5.3585	8.39156e-08	2.2901e-06
Os02g0201300	193.35	-1.08309	0.202245	-5.35535	8.53925e-08	2.32667e-06
Os12g0182200	243.951	0.939459	0.175554	5.3514	8.72767e-08	2.37421e-06
Os06g0192800	311.845	-0.838361	0.156681	-5.35075	8.75916e-08	2.37897e-06
Os04g0604200	55.0268	2.12999	0.398278	5.348	8.89336e-08	2.41156e-06
Os02g0176300	231.044	0.963042	0.180087	5.34766	8.91002e-08	2.41223e-06
Os12g0567700	1285.79	-0.432389	0.0810628	-5.334	9.60711e-08	2.59682e-06
Os03g0168700	47.8149	2.23387	0.419057	5.33071	9.78278e-08	2.64011e-06
Os04g0482300	110.265	-1.42289	0.267789	-5.31348	1.07554e-07	2.89799e-06
Os10g0493600	400.544	-0.768851	0.144718	-5.31277	1.07973e-07	2.90467e-06
Os08g0435900	82.0322	1.64685	0.310462	5.3045	1.12984e-07	3.03469e-06
Os01g0276700	241.701	-0.944391	0.178402	-5.29361	1.19923e-07	3.21598e-06
Os03g0118800	287.542	0.86092	0.163011	5.28135	1.28234e-07	3.43345e-06
Os06g0187500	32.6542	-3.1409	0.596129	-5.26883	1.37294e-07	3.67025e-06
Os11g0156401	177.158	-1.11211	0.211157	-5.26674	1.38866e-07	3.70642e-06
Os05g0495300	3711.59	-0.29802	0.0566534	-5.26041	1.43731e-07	3.83027e-06
Os02g0668500	619.869	0.590902	0.112451	5.25474	1.48235e-07	3.94413e-06
Os08g0433100	342.881	0.840886	0.160214	5.24851	1.53335e-07	4.07343e-06
Os07g0190000	38.8604	-2.64109	0.504583	-5.23421	1.65693e-07	4.39488e-06
Os04g0688100	223.472	0.957904	0.183126	5.23086	1.68725e-07	4.46833e-06
Os08g0545800	26.0406	3.4618	0.662109	5.22845	1.70941e-07	4.51998e-06
Os06g0208700	696.382	-0.570375	0.109105	-5.22776	1.7158e-07	4.52582e-06
Os10g0482700	492.187	-0.668185	0.127818	-5.22763	1.71695e-07	4.52582e-06
Os04g0439200	48.9192	2.20701	0.422321	5.22591	1.73305e-07	4.5612e-06
Os07g0680000	251.864	0.892548	0.170973	5.22041	1.78525e-07	4.69133e-06
Os10g0470700	55.4962	2.065	0.396297	5.21073	1.88096e-07	4.9352e-06
Os09g0332700	144.341	-1.21816	0.23388	-5.20848	1.90389e-07	4.98236e-06
Os02g0620400	123.164	1.2922	0.2481	5.2084	1.90479e-07	4.98236e-06
Os02g0569400	38.2399	2.48869	0.477895	5.20761	1.91293e-07	4.99596e-06
Os08g0560500	243.957	-0.933903	0.179529	-5.20196	1.97195e-07	5.14219e-06
Os03g0596400	244.063	0.915655	0.176217	5.19618	2.03428e-07	5.29661e-06
Os08g0126700	41.9312	-2.55626	0.492378	-5.19166	2.08427e-07	5.41848e-06
Os07g0123100	259.861	-0.909964	0.175432	-5.187	2.13708e-07	5.54728e-06
Os01g0149800	730.141	0.552356	0.106666	5.17838	2.23818e-07	5.80084e-06
Os01g0944700	69.7041	-1.84617	0.35668	-5.17598	2.2672e-07	5.8608e-06
Os03g0440900	1068.87	-0.455782	0.0880612	-5.17574	2.27012e-07	5.8608e-06
Os06g0172800	161.526	-1.14041	0.220343	-5.17561	2.27165e-07	5.8608e-06
Os11g0151300	169.851	-1.09717	0.212022	-5.17477	2.28192e-07	5.87837e-06
Os07g0173200	1447.7	0.396484	0.0766515	5.17256	2.30907e-07	5.93931e-06
Os12g0124300	283.688	0.836052	0.161867	5.16506	2.40362e-07	6.17317e-06
ENSRNA049475971	110.07	1.48237	0.287192	5.16161	2.44838e-07	6.27864e-06
Os11g0247300	1057.68	0.458587	0.0889166	5.1575	2.5027e-07	6.40826e-06
Os07g0249800	258.895	0.871988	0.169082	5.15718	2.50698e-07	6.40956e-06
Os01g0825000	94.5358	1.45806	0.282759	5.15654	2.51553e-07	6.42177e-06
Os03g0370500	98.4836	-1.49503	0.290065	-5.15412	2.54825e-07	6.49554e-06
Os11g0220800	362.486	-0.746048	0.145037	-5.14384	2.69184e-07	6.8513e-06
Os12g0554300	247.92	0.892221	0.173531	5.14157	2.72456e-07	6.92422e-06
Os05g0176700	1587.83	0.391803	0.0762431	5.13886	2.76413e-07	7.01428e-06
Os01g0252300	41.4839	2.31993	0.451883	5.13392	2.8377e-07	7.19025e-06
Os12g0634000	187.96	1.02518	0.199918	5.12802	2.928e-07	7.40802e-06
Os05g0122400	204.438	0.985574	0.192278	5.12577	2.96321e-07	7.48597e-06
Os01g0533900	28.7944	3.00303	0.586481	5.12042	3.04854e-07	7.69009e-06
Os03g0230300	257.709	-0.883	0.172606	-5.11571	3.12564e-07	7.86879e-06
Os04g0600200	213.349	-0.974264	0.190452	-5.11553	3.12863e-07	7.86879e-06
Os03g0737000	566.11	0.592909	0.115938	5.11401	3.15387e-07	7.91036e-06
Os11g0620800	136.219	1.34874	0.263736	5.11398	3.15447e-07	7.91036e-06
Os04g0527000	217.323	-0.968022	0.189351	-5.11231	3.18243e-07	7.96874e-06
Os05g0579900	196.976	-1.00323	0.19625	-5.11199	3.18775e-07	7.97031e-06
Os01g0126100	23.4762	-7.80745	1.53016	-5.10237	3.35419e-07	8.37415e-06
Os10g0570700	48.7044	2.15088	0.422024	5.09657	3.45858e-07	8.62212e-06
Os06g0496800	540.437	-0.612998	0.120285	-5.09621	3.46518e-07	8.62592e-06
Os09g0446800	374.965	-0.740425	0.145297	-5.09593	3.47038e-07	8.62622e-06
Os01g0954500	248.202	-0.889414	0.174677	-5.09176	3.54757e-07	8.80521e-06
Os01g0939100	189.748	-1.02148	0.200698	-5.08963	3.58755e-07	8.89146e-06
Os04g0556000	311.067	0.790706	0.155408	5.08794	3.61981e-07	8.95838e-06
Os08g0558300	91.6343	1.48618	0.292336	5.08379	3.69971e-07	9.14279e-06
Os01g0839900	368.037	0.726376	0.143008	5.07927	3.78888e-07	9.34958e-06
Os07g0577600	60.0821	1.83869	0.362143	5.07723	3.82979e-07	9.43682e-06
Os09g0432300	37.852	-2.74584	0.54122	-5.07342	3.90726e-07	9.61379e-06
Os07g0119300	382.539	0.709025	0.139898	5.06815	4.017e-07	9.86232e-06
Os01g0727500	125.981	-1.28538	0.253637	-5.0678	4.02444e-07	9.86232e-06
Os12g0136500	1664.19	0.407106	0.0803328	5.06774	4.02567e-07	9.86232e-06
Os04g0628900	167.807	1.08583	0.214402	5.06445	4.09574e-07	1.00195e-05
Os01g0739200	266.222	0.843315	0.166585	5.06237	4.14071e-07	1.0115e-05
Os05g0103400	63.0117	1.78332	0.352458	5.05965	4.20022e-07	1.02456e-05
Os11g0239500	111.858	1.33459	0.263981	5.05562	4.29001e-07	1.04497e-05
Os11g0169700	47.4584	2.14848	0.425291	5.05178	4.37718e-07	1.06468e-05
Os03g0292100	857.31	-0.489199	0.0968628	-5.05043	4.40817e-07	1.07068e-05
Os02g0205200	234.026	0.899889	0.178285	5.04746	4.47724e-07	1.08591e-05
Os11g0451700	661.19	0.562868	0.111574	5.04479	4.54026e-07	1.09962e-05
Os08g0241900	1014.73	-0.451992	0.0896124	-5.04385	4.56248e-07	1.10343e-05
Os01g0191200	137.481	1.17524	0.233079	5.04224	4.60121e-07	1.11122e-05
Os09g0539800	64.4755	1.8483	0.366811	5.03883	4.68392e-07	1.12959e-05
Os06g0239500	262.649	-0.877656	0.17427	-5.0362	4.74874e-07	1.1436e-05
Os07g0168700	123.385	1.25573	0.249394	5.0351	4.77597e-07	1.14772e-05
Os10g0533500	213.746	-0.948101	0.188303	-5.03496	4.77936e-07	1.14772e-05
Os01g0178500	161.874	-1.11741	0.222008	-5.03318	4.82407e-07	1.15682e-05
Os10g0423800	96.9869	1.39701	0.277908	5.02689	4.98499e-07	1.19373e-05
Os10g0413101	609.546	-0.574511	0.114491	-5.01795	5.22251e-07	1.24885e-05
Os02g0794500	187.266	0.993946	0.198129	5.01666	5.2577e-07	1.2555e-05
Os07g0511100	35.4599	2.53125	0.504694	5.01542	5.29164e-07	1.26183e-05
Os06g0671000	78.9917	1.55948	0.311093	5.01292	5.36096e-07	1.27657e-05
Os08g0421300	155.465	-1.12095	0.223677	-5.01149	5.40105e-07	1.28315e-05
Os03g0698800	382.689	0.707098	0.141098	5.01139	5.40369e-07	1.28315e-05
Os03g0402200	455.67	-0.65934	0.13162	-5.00944	5.45897e-07	1.29447e-05
Os01g0836600	257.114	0.857647	0.171216	5.00916	5.46688e-07	1.29454e-05
Os01g0270700	25.8514	-3.59281	0.717605	-5.00666	5.5383e-07	1.30963e-05
Os08g0192800	849.015	-0.495043	0.0989513	-5.00289	5.64759e-07	1.33361e-05
Os02g0653400	947.382	-0.466847	0.0933677	-5.00009	5.73046e-07	1.35131e-05
Os02g0734600	297.322	-0.80432	0.161115	-4.99222	5.96902e-07	1.40561e-05
Os12g0619100	89.6052	1.44447	0.289491	4.9897	6.04734e-07	1.42209e-05
Os03g0191700	201.997	-1.0235	0.20519	-4.98805	6.09927e-07	1.43232e-05
Os09g0572700	94.6343	-1.4638	0.293906	-4.98049	6.34235e-07	1.48735e-05
Os04g0650000	634.052	-0.566963	0.113998	-4.97346	6.57686e-07	1.54022e-05
Os09g0440300	519.476	-0.640035	0.128729	-4.97197	6.62754e-07	1.54995e-05
Os04g0555300	196.035	-0.988842	0.199073	-4.96723	6.79154e-07	1.58612e-05
Os08g0512100	114.214	-1.31221	0.264243	-4.96591	6.83797e-07	1.59478e-05
Os10g0500300	205.218	0.940021	0.189516	4.96011	7.04517e-07	1.64085e-05
Os02g0641300	244.641	-0.889257	0.179627	-4.95057	7.39982e-07	1.72109e-05
Os01g0719100	171.99	-1.04727	0.211752	-4.94574	7.58536e-07	1.76183e-05
Os03g0309250	102.503	1.44962	0.293926	4.93192	8.14266e-07	1.8887e-05
Os07g0110000	91.9891	1.407	0.2855	4.9282	8.29925e-07	1.9224e-05
Os12g0438100	20.1238	-7.58277	1.5393	-4.92612	8.3878e-07	1.94026e-05
Os03g0201000	119.877	-1.27335	0.258668	-4.92271	8.53534e-07	1.97171e-05
Os12g0629700	39.9726	-2.37202	0.482344	-4.9177	8.75671e-07	2.0201e-05
Os03g0666600	5716.7	-0.242246	0.0492669	-4.91701	8.78762e-07	2.02449e-05
Os03g0241600	1032.31	-0.444671	0.0905018	-4.91339	8.95157e-07	2.05947e-05
Os03g0852400	63.4739	-1.76606	0.359773	-4.90883	9.16233e-07	2.10511e-05
Os09g0418000	177.686	-1.03745	0.211367	-4.90827	9.18831e-07	2.10823e-05
Os04g0546800	1182.69	-0.421773	0.0860164	-4.9034	9.41927e-07	2.15831e-05
Os11g0153300	66.6674	-1.74606	0.356323	-4.90021	9.57362e-07	2.19072e-05
Os03g0707600	1539.23	0.371963	0.0759356	4.8984	9.66208e-07	2.20799e-05
Os12g0610600	67.9598	-1.7007	0.347352	-4.89618	9.77152e-07	2.23001e-05
Os01g0823300	326.032	-0.749617	0.153146	-4.89478	9.84151e-07	2.24297e-05
Os07g0124400	111.759	1.27432	0.260378	4.89412	9.8746e-07	2.2475e-05
Os08g0455900	43.6254	2.27668	0.465721	4.88851	1.01601e-06	2.30939e-05
Os03g0712800	137.474	-1.20169	0.245883	-4.88723	1.02263e-06	2.32134e-05
Os11g0488900	210.96	-0.938016	0.191972	-4.8862	1.02799e-06	2.33038e-05
Os01g0733200	253.836	0.891969	0.182582	4.88532	1.0326e-06	2.33773e-05
Os03g0146100	107.964	1.3303	0.272368	4.88422	1.0384e-06	2.347e-05
Os01g0280500	83.0201	1.49292	0.305675	4.88402	1.03946e-06	2.347e-05
Os04g0604300	32.2579	-2.74481	0.56255	-4.87924	1.06496e-06	2.4014e-05
Os12g0114100	304.962	-0.778012	0.159575	-4.87552	1.0852e-06	2.44379e-05
Os01g0830700	831.958	-0.48539	0.0995673	-4.875	1.08809e-06	2.44706e-05
Os07g0689600	180.686	-1.00055	0.205659	-4.86507	1.14418e-06	2.5698e-05
Os01g0226666	61.3934	1.72694	0.355211	4.86171	1.16374e-06	2.61029e-05
Os08g0376600	134.907	1.25738	0.258756	4.8593	1.17799e-06	2.63875e-05
Os01g0139200	916.564	-0.461505	0.095093	-4.8532	1.21483e-06	2.71771e-05
Os05g0356700	271.418	0.80849	0.166736	4.84892	1.24135e-06	2.77339e-05
Os05g0223000	2017.84	-0.328395	0.0677296	-4.84862	1.24321e-06	2.77388e-05
Os01g0666400	398.869	0.663143	0.136836	4.84628	1.25801e-06	2.80324e-05
Os03g0743900	360.607	-0.710582	0.146707	-4.84353	1.27551e-06	2.83852e-05
Os04g0534000	138.77	-1.14321	0.236084	-4.84238	1.28291e-06	2.85126e-05
Os04g0550300	117.754	1.2218	0.252482	4.83917	1.30384e-06	2.89399e-05
Os08g0326600	293.809	-0.778992	0.161095	-4.83561	1.32735e-06	2.94232e-05
Os04g0607150	59.855	1.77999	0.368237	4.83382	1.33936e-06	2.96508e-05
Os06g0194900	91.3463	1.42537	0.295187	4.8287	1.3743e-06	3.03848e-05
Os01g0219600	27.6254	2.82113	0.584333	4.82795	1.37944e-06	3.04587e-05
Os03g0849500	35.3995	2.42719	0.502923	4.82616	1.39193e-06	3.06947e-05
Os08g0358050	29.8292	2.67015	0.553326	4.82564	1.39552e-06	3.07339e-05
Os12g0493900	53.5191	1.86727	0.387537	4.81829	1.44793e-06	3.18469e-05
Os03g0305400	76.9651	1.50837	0.31316	4.81662	1.46012e-06	3.20735e-05
Os12g0121200	75.9784	-1.59283	0.331073	-4.81111	1.50092e-06	3.29272e-05
Os09g0114500	282.026	0.822692	0.171046	4.80977	1.51107e-06	3.31073e-05
Os04g0529700	35.5693	2.4035	0.500165	4.80541	1.54433e-06	3.37923e-05
Os01g0182300	249.557	0.826855	0.17227	4.79975	1.58863e-06	3.4717e-05
Os12g0477400	763.613	-0.49766	0.103867	-4.79134	1.65675e-06	3.61593e-05
Os03g0710000	308.909	-0.77147	0.161087	-4.78914	1.67495e-06	3.65097e-05
Os03g0362500	112.938	-1.24958	0.261127	-4.78534	1.70701e-06	3.71609e-05
Os09g0401000	208.183	0.91451	0.191582	4.77346	1.81088e-06	3.93716e-05
Os01g0948400	164.292	-1.02275	0.214586	-4.76617	1.87765e-06	4.07711e-05
Os06g0306600	165.577	1.01936	0.214019	4.76292	1.90814e-06	4.13804e-05
Os06g0318800	166.134	-1.0205	0.214543	-4.75665	1.96834e-06	4.26315e-05
Os03g0821100	266.751	-0.801841	0.168606	-4.7557	1.97761e-06	4.27777e-05
Os02g0720400	76.7506	-1.55956	0.327957	-4.75536	1.98093e-06	4.27951e-05
Os02g0179600	39.7515	-2.27158	0.478478	-4.74751	2.05938e-06	4.44334e-05
Os08g0112300	265.032	-0.82192	0.173168	-4.74636	2.07109e-06	4.46294e-05
Os08g0419600	26.9008	-3.29034	0.693403	-4.74521	2.08294e-06	4.48281e-05
Os03g0629800	23.1429	3.13554	0.66132	4.74133	2.12325e-06	4.56377e-05
Os11g0151700	691.677	0.505158	0.106839	4.72822	2.26499e-06	4.86229e-05
Os03g0808100	312.618	-0.742308	0.157043	-4.72679	2.28096e-06	4.89041e-05
Os12g0114800	131.489	1.11948	0.237064	4.72226	2.33243e-06	4.99446e-05
Os01g0280600	174.294	0.981281	0.207971	4.71835	2.3777e-06	5.08498e-05
Os09g0533100	116.423	1.19244	0.252791	4.7171	2.39231e-06	5.10981e-05
Os01g0711400	73.3384	1.51434	0.322094	4.70156	2.58186e-06	5.50775e-05
Os03g0756000	396.18	-0.6579	0.139989	-4.69964	2.60616e-06	5.55262e-05
Os11g0631450	105.387	-1.30461	0.277774	-4.69666	2.64456e-06	5.62739e-05
Os03g0364400	169.676	0.994299	0.211778	4.695	2.66603e-06	5.66599e-05
Os03g0224300	678.46	0.503238	0.107249	4.69224	2.70234e-06	5.73598e-05
Os08g0419000	69.3858	-1.61637	0.344554	-4.69119	2.71623e-06	5.75828e-05
Os01g0259933	119.745	1.16954	0.249455	4.68836	2.75398e-06	5.83102e-05
Os11g0114600	164.305	-1.00907	0.215337	-4.68602	2.78569e-06	5.89083e-05
Os02g0121300	2031.27	0.311823	0.0665537	4.68528	2.79573e-06	5.90473e-05
Os01g0794400	184.733	-0.967029	0.206524	-4.6824	2.8353e-06	5.98086e-05
Os09g0519200	548.034	0.571181	0.122065	4.67931	2.87848e-06	6.06442e-05
Os09g0507800	323.018	-0.731043	0.156367	-4.67517	2.93715e-06	6.18038e-05
Os06g0167200	61.5038	-1.69981	0.363984	-4.67002	3.01175e-06	6.32952e-05
ENSRNA049465003	197.366	0.897861	0.192459	4.66521	3.08309e-06	6.47145e-05
Os08g0116400	214.55	-0.894366	0.191849	-4.66182	3.13429e-06	6.57081e-05
Os05g0361700	87.3991	1.3702	0.294058	4.65962	3.16787e-06	6.62596e-05
Os06g0728000	1196.96	0.387231	0.0831041	4.65959	3.16839e-06	6.62596e-05
Os08g0521600	45.1928	-2.08658	0.447862	-4.65899	3.17765e-06	6.63716e-05
Os07g0575900	466.173	-0.601063	0.129225	-4.6513	3.29856e-06	6.88124e-05
Os03g0281600	947.219	-0.452408	0.0975376	-4.63829	3.51302e-06	7.31965e-05
Os02g0611800	1341.51	-0.369116	0.0796176	-4.63612	3.55015e-06	7.38796e-05
Os12g0616900	130.578	1.10392	0.238247	4.63351	3.59522e-06	7.4726e-05
Os11g0671000	293.337	0.737436	0.159179	4.63274	3.6085e-06	7.49105e-05
Os05g0371133	172.682	0.968991	0.209241	4.63098	3.63937e-06	7.54592e-05
ENSRNA049473941	126.336	1.12066	0.242355	4.62405	3.76311e-06	7.79298e-05
Os12g0569300	400.571	-0.637168	0.137825	-4.62302	3.78194e-06	7.82245e-05
Os09g0297400	248.529	0.799549	0.173093	4.61918	3.85252e-06	7.95876e-05
Os02g0514326	33.0429	-2.48161	0.53831	-4.61001	4.02658e-06	8.30825e-05
ENSRNA049473455	199.2	0.899269	0.195252	4.60567	4.1113e-06	8.47277e-05
Os10g0467900	58.6992	-1.75093	0.38057	-4.6008	4.20869e-06	8.66296e-05
Os10g0137100	68.6238	-1.63779	0.356078	-4.59953	4.23452e-06	8.70561e-05
Os02g0225100	122.527	1.16676	0.253766	4.59778	4.27026e-06	8.76846e-05
Os02g0484200	200.056	0.879927	0.191492	4.59512	4.3249e-06	8.86996e-05
Os01g0616600	106.953	-1.2344	0.268753	-4.59306	4.36786e-06	8.94094e-05
Os05g0134400	442.446	-0.630795	0.137339	-4.59296	4.37003e-06	8.94094e-05
Os06g0348800	39.3663	-2.19787	0.478807	-4.5903	4.42619e-06	9.04496e-05
Os02g0497600	462.732	0.584513	0.127419	4.58732	4.48979e-06	9.16392e-05
Os10g0561300	281.322	0.76962	0.167797	4.58661	4.50509e-06	9.18412e-05
Os06g0613000	41.8839	-2.13106	0.464872	-4.58418	4.55777e-06	9.28039e-05
Os07g0615200	432.793	-0.612365	0.133607	-4.58333	4.57635e-06	9.30708e-05
Os06g0106800	216.397	0.841653	0.183716	4.58126	4.62176e-06	9.38281e-05
Os02g0671100	1293.26	-0.371735	0.0811447	-4.58113	4.62463e-06	9.38281e-05
Os01g0210600	151.817	1.00882	0.220292	4.57945	4.6619e-06	9.44715e-05
Os04g0543900	132.165	-1.10068	0.240491	-4.57679	4.72161e-06	9.55676e-05
Os03g0386700	40.555	2.09186	0.457089	4.57647	4.72879e-06	9.55991e-05
Os07g0684100	342.038	0.671989	0.146845	4.57618	4.73539e-06	9.56188e-05
Os07g0554200	49.015	-1.90993	0.417441	-4.57532	4.75485e-06	9.58978e-05
Os03g0798600	376.132	-0.663763	0.145182	-4.57193	4.83243e-06	9.73472e-05
Os12g0111600	119.27	1.1514	0.251941	4.57013	4.87428e-06	9.80739e-05
Os01g0844500	249.279	0.787413	0.172326	4.56933	4.89278e-06	9.83299e-05
Os04g0585200	191.264	0.906821	0.198491	4.56857	4.91075e-06	9.85744e-05
Os06g0138400	92.0448	1.2965	0.284234	4.56139	5.08158e-06	0.000101883
Os05g0494600	265.302	0.778082	0.170751	4.55682	5.19348e-06	0.000104004
Os03g0372900	26.2939	-2.90889	0.63854	-4.55553	5.2253e-06	0.000104518
Os08g0394000	430.592	0.607757	0.133536	4.55127	5.33239e-06	0.000106535
Os02g0265800	129.271	1.08572	0.239006	4.54264	5.55536e-06	0.000110859
Os05g0556900	109.494	-1.20161	0.264598	-4.54126	5.59193e-06	0.000111337
Os05g0447700	220.363	0.833275	0.183491	4.54124	5.59239e-06	0.000111337
Os01g0136700	434.795	0.613993	0.135225	4.54051	5.61171e-06	0.000111591
Os04g0450300	170.226	-0.979722	0.215921	-4.5374	5.69517e-06	0.000113118
Os04g0473400	161.428	-1.00997	0.222609	-4.53697	5.70671e-06	0.000113215
Os05g0597100	105.141	-1.26034	0.277846	-4.53612	5.72987e-06	0.000113542
Os08g0327400	76.5251	1.42644	0.314843	4.53064	5.88057e-06	0.000116393
Os01g0550800	35.171	-2.32361	0.513332	-4.52653	5.99597e-06	0.000118539
Os05g0594100	146.595	-1.02991	0.227542	-4.52622	6.00483e-06	0.000118576
Os04g0463000	80.8744	-1.44338	0.319086	-4.52348	6.08308e-06	0.000119982
Os07g0636000	151.256	-1.01098	0.223522	-4.52295	6.09834e-06	0.000120037
Os01g0192300	143.034	-1.06915	0.236386	-4.52289	6.09999e-06	0.000120037
Os03g0607200	915.748	0.423156	0.0936543	4.51828	6.23447e-06	0.000122542
Os01g0706600	108.858	-1.19675	0.264924	-4.51732	6.26273e-06	0.000122867
Os07g0607800	589.679	-0.534338	0.118289	-4.51723	6.2655e-06	0.000122867
Os09g0426800	881.368	-0.427978	0.0948586	-4.51175	6.42961e-06	0.00012594
Os08g0407600	105.159	-1.34449	0.298127	-4.5098	6.48877e-06	0.000126918
Os08g0246800	101.401	1.22115	0.270788	4.50962	6.49443e-06	0.000126918
Os08g0127800	38.4517	-2.19378	0.487296	-4.50194	6.73355e-06	0.00013144
Os03g0199500	68.0377	1.59991	0.35565	4.49855	6.84179e-06	0.000133369
Os07g0640200	229.864	-0.863436	0.191945	-4.49836	6.84807e-06	0.000133369
Os02g0527600	290.402	0.732247	0.162834	4.4969	6.89499e-06	0.000134129
Os05g0388500	160.554	0.965938	0.214812	4.49666	6.90287e-06	0.000134129
Os01g0930900	31.1985	2.45622	0.546812	4.49189	7.05954e-06	0.000137016
Os01g0850700	71.5083	-1.50206	0.335133	-4.48197	7.39581e-06	0.000143379
Os01g0877400	710.257	-0.470003	0.104874	-4.48158	7.40908e-06	0.000143473
Os06g0152700	941.91	-0.413674	0.0923244	-4.48066	7.44131e-06	0.000143933
Os05g0419800	81.266	1.37065	0.305989	4.47943	7.48438e-06	0.000144602
Os09g0433000	209.884	-0.847754	0.18933	-4.47765	7.54703e-06	0.000145647
Os06g0254700	188.78	-0.900849	0.201777	-4.46457	8.0229e-06	0.000154655
Os06g0132500	1283.7	-0.37935	0.0850572	-4.45994	8.19821e-06	0.000157696
Os02g0121100	878.972	-0.42622	0.0955667	-4.45992	8.19921e-06	0.000157696
Os03g0132800	448.583	-0.580292	0.130124	-4.45953	8.21383e-06	0.000157798
Os06g0543601	17.0195	3.91393	0.877745	4.45907	8.23149e-06	0.000157959
Os11g0454300	360.023	-0.662	0.148492	-4.45816	8.26654e-06	0.000158453
Os04g0679400	614.186	-0.499512	0.112066	-4.45732	8.29914e-06	0.000158899
Os11g0599200	271.135	-0.748546	0.168066	-4.45388	8.43338e-06	0.000161282
Os02g0491300	71.0755	1.46724	0.329448	4.45364	8.44258e-06	0.000161282
Os01g0660300	71.4784	1.46396	0.328843	4.45185	8.51321e-06	0.000162448
Os09g0545000	71.0767	1.48164	0.332959	4.4499	8.59114e-06	0.000163752
Os10g0391400	383.117	-0.633149	0.142378	-4.44695	8.7098e-06	0.000165828
Os11g0156200	71.8818	-4.822	1.08533	-4.4429	8.8753e-06	0.00016879
Os02g0693500	299.614	0.768727	0.173058	4.44203	8.91137e-06	0.000169286
Os05g0179300	84.3047	-1.362	0.30673	-4.44041	8.97884e-06	0.000170378
Os04g0599300	192.412	0.866267	0.19511	4.43988	9.00079e-06	0.000170604
Os11g0239000	121.225	-1.12964	0.25451	-4.43851	9.05821e-06	0.000171501
Os01g0361700	270.52	0.736571	0.166026	4.43647	9.14451e-06	0.000172942
Os06g0604600	340.484	-0.672091	0.151546	-4.43489	9.21181e-06	0.000174021
Os05g0447200	91.7921	1.29608	0.292322	4.43373	9.26157e-06	0.000174767
Os02g0492500	20.7884	-3.50408	0.790707	-4.43158	9.35434e-06	0.000176322
Os06g0705100	28.8116	2.42696	0.547979	4.42893	9.47038e-06	0.000178312
Os06g0274500	203.215	-0.861235	0.19458	-4.42613	9.59382e-06	0.000180436
Os04g0453400	223.036	-0.817966	0.185003	-4.42137	9.80784e-06	0.000184257
Os08g0102700	235.549	-0.787088	0.178184	-4.41727	9.99559e-06	0.000187577
Os01g0937100	174.814	-0.921715	0.208673	-4.41703	1.00067e-05	0.000187579
Os03g0687400	115.916	1.11936	0.253478	4.41599	1.00547e-05	0.000188271
Os12g0183100	662.935	-0.488797	0.110786	-4.41207	1.02388e-05	0.000191507
Os07g0511301	18.2282	3.46939	0.786451	4.41145	1.02679e-05	0.00019184
Os10g0502600	415.07	0.615319	0.139594	4.40792	1.0437e-05	0.000194785
Os06g0134000	240.565	-0.785476	0.178322	-4.40482	1.05872e-05	0.000197373
Os08g0395700	128.269	-1.07384	0.244017	-4.40069	1.07906e-05	0.000200944
Os07g0625800	141.203	-1.06234	0.241515	-4.39864	1.08933e-05	0.000202635
Os06g0559400	105.669	-1.18373	0.269156	-4.39794	1.09283e-05	0.000203064
Os03g0851500	300.233	0.703845	0.160121	4.3957	1.10419e-05	0.000204949
Os03g0299200	45.2087	-2.00367	0.456603	-4.3882	1.14292e-05	0.000211907
Os01g0822900	42.4212	1.88492	0.430317	4.3803	1.18514e-05	0.000219497
Os11g0187600	35.0269	-2.21887	0.50665	-4.37948	1.1896e-05	0.000220083
Os07g0566500	1526.63	0.328342	0.0750717	4.37371	1.2215e-05	0.000225738
Os01g0932500	316.095	0.667206	0.152753	4.36786	1.25468e-05	0.000231618
Os03g0703000	302.283	0.687579	0.157518	4.36508	1.27074e-05	0.000234329
Os06g0698600	562.64	-0.545969	0.125178	-4.36154	1.29151e-05	0.000237902
Os08g0545200	307.514	0.675405	0.154935	4.35929	1.30485e-05	0.000240098
Os12g0131900	53.1549	1.68882	0.387443	4.35889	1.30723e-05	0.000240275
Os01g0303800	80.6385	1.33726	0.306998	4.35593	1.32503e-05	0.000243285
Os03g0775900	54.1634	1.66543	0.382399	4.35522	1.32935e-05	0.000243815
Os05g0588700	44.1726	1.85069	0.425342	4.35105	1.35485e-05	0.000248223
Os03g0129100	200.315	-0.843276	0.193942	-4.34809	1.37327e-05	0.000251327
Os03g0197900	18.8733	-3.93541	0.905146	-4.34782	1.37499e-05	0.000251372
Os08g0120500	302.076	0.698475	0.160731	4.34561	1.38889e-05	0.000253641
Os04g0173300	631.129	-0.485275	0.11172	-4.34366	1.40126e-05	0.000255624
Os01g0974400	51.7909	-1.79676	0.413753	-4.3426	1.40807e-05	0.000256591
Os01g0636400	46.4362	1.77238	0.408825	4.3353	1.45564e-05	0.000264977
Os01g0797600	530.642	-0.528166	0.121857	-4.33429	1.46229e-05	0.000265903
Os06g0674100	31.9885	-2.33926	0.539744	-4.33403	1.46406e-05	0.000265939
Os05g0460000	167.643	0.938811	0.216633	4.33365	1.46656e-05	0.000266109
Os01g0533850	16.149	3.81109	0.879646	4.33253	1.47407e-05	0.000267188
Os07g0643100	44.3051	-1.95517	0.451557	-4.32984	1.49214e-05	0.000270175
Os10g0509401	90.8324	-1.25992	0.291068	-4.32863	1.50043e-05	0.000271386
Os11g0579800	219.79	-0.815148	0.188398	-4.32673	1.51338e-05	0.000273438
Os03g0231000	109.931	-1.15007	0.266002	-4.32354	1.53546e-05	0.000277083
Os03g0640000	67.0123	1.48451	0.343372	4.32334	1.53682e-05	0.000277083
Os06g0547400	222.351	-0.79376	0.183806	-4.31848	1.5711e-05	0.000282964
Os05g0501001	29.2219	2.36004	0.547077	4.3139	1.60399e-05	0.000288583
Os08g0540000	283.403	0.694629	0.161175	4.30979	1.63407e-05	0.000293684
Os06g0603000	616.794	-0.482491	0.111996	-4.30811	1.64654e-05	0.000295612
Os07g0670600	81.3675	-1.32823	0.308371	-4.30726	1.65287e-05	0.000296436
Os07g0181000	156.609	0.966345	0.224511	4.30422	1.67571e-05	0.000300216
Os06g0649700	257.444	-0.736744	0.1713	-4.30089	1.70117e-05	0.000304455
Os09g0499400	506.697	-0.557494	0.129638	-4.30038	1.70506e-05	0.00030483
Os11g0177400	485.262	-0.548776	0.127871	-4.29164	1.7736e-05	0.000316514
Os08g0157600	148.865	-0.996283	0.232149	-4.29157	1.77413e-05	0.000316514
Os03g0245700	601.394	-0.525188	0.122545	-4.28568	1.82179e-05	0.000324675
Os05g0156700	50.3742	1.71966	0.402021	4.27753	1.88977e-05	0.000336438
Os06g0352200	72.1779	-1.42281	0.332681	-4.27679	1.89605e-05	0.000337204
Os12g0158300	771.68	0.428742	0.100264	4.27614	1.9016e-05	0.000337837
Os09g0480532	22.2829	-2.97362	0.697314	-4.2644	2.0044e-05	0.000355728
Os01g0642000	116.162	-1.10274	0.258717	-4.26235	2.02292e-05	0.00035864
Os03g0832200	63.9546	1.47511	0.346106	4.26201	2.02595e-05	0.000358804
Os12g0115700	15.7785	3.759	0.88334	4.25543	2.08644e-05	0.000369076
Os05g0420200	155.837	0.935052	0.219742	4.25524	2.08829e-05	0.000369076
Os05g0163700	184.181	-0.861367	0.202881	-4.24569	2.17926e-05	0.000384754
Os10g0377000	98.7155	-1.1782	0.277701	-4.24271	2.2084e-05	0.000389493
Os07g0150700	472.374	-0.548669	0.129426	-4.23925	2.24269e-05	0.000395131
Os08g0487100	156.024	-0.929114	0.21924	-4.23789	2.25634e-05	0.000397126
Os07g0158800	235.612	0.752686	0.177803	4.23325	2.30339e-05	0.000404988
Os05g0196400	298.348	0.666128	0.157367	4.23296	2.30635e-05	0.000405088
Os08g0441100	148.532	-0.976756	0.230781	-4.2324	2.31215e-05	0.000405687
Os03g0326200	24.8836	-2.68347	0.634487	-4.22936	2.34354e-05	0.000410772
Os02g0284600	304.096	-0.672528	0.159055	-4.22828	2.35483e-05	0.000412325
Os06g0214850	562.36	0.501495	0.118618	4.22781	2.35975e-05	0.000412762
Os05g0345100	47.7194	1.70182	0.40262	4.22686	2.3697e-05	0.000414076
Os08g0225000	113.185	1.08727	0.257542	4.22173	2.42439e-05	0.000423198
Os03g0273800	1274	-0.340885	0.0807531	-4.22132	2.4288e-05	0.000423533
Os02g0488600	623.115	-0.479336	0.113573	-4.22051	2.43752e-05	0.000424618
Os03g0323600	56.1929	-1.60318	0.380108	-4.21768	2.46826e-05	0.000429533
Os08g0130000	667.485	0.45966	0.109275	4.20647	2.59387e-05	0.000450931
Os06g0653100	75.4191	1.33152	0.316632	4.20527	2.60769e-05	0.00045287
Os03g0794900	2844.39	0.250663	0.0596226	4.20416	2.62054e-05	0.000454637
Os03g0290900	99.9566	1.13742	0.271202	4.19399	2.74088e-05	0.00047503
Os07g0614000	417.544	0.571358	0.136288	4.19228	2.76162e-05	0.000478137
Os05g0549300	66.3038	-1.43955	0.343738	-4.18793	2.81509e-05	0.000486898
Os08g0402800	290.406	0.668045	0.159707	4.18295	2.87752e-05	0.000497192
Os11g0187500	60.2344	-1.55582	0.37198	-4.18254	2.88265e-05	0.000497572
Os02g0206700	203.446	-0.809199	0.193522	-4.18144	2.89669e-05	0.000499487
Os10g0507700	19.8904	-3.20352	0.766328	-4.18036	2.91051e-05	0.000501363
Os03g0259100	3786.62	0.224844	0.0538049	4.17888	2.92944e-05	0.000504114
Os01g0170051	304.76	-0.66715	0.159692	-4.17772	2.94449e-05	0.00050619
Os03g0577000	531.869	-0.513983	0.123042	-4.17731	2.94977e-05	0.000506586
Os08g0250300	148.524	0.97899	0.234395	4.17667	2.95813e-05	0.00050751
Os09g0435250	57.6416	-1.55696	0.372911	-4.17516	2.97782e-05	0.000510371
Os10g0482900	250.147	-0.735194	0.176131	-4.17414	2.99113e-05	0.000512136
Os06g0524400	245.619	0.731214	0.175194	4.17374	2.99644e-05	0.00051253
Os12g0264500	704.15	-0.448421	0.107481	-4.17211	3.01795e-05	0.000515384
ENSRNA049473801	38.1755	1.92232	0.460766	4.17201	3.01919e-05	0.000515384
Os02g0828200	229.709	-0.755863	0.181297	-4.16919	3.05681e-05	0.000521283
Os06g0214300	100.218	1.14761	0.275289	4.16874	3.06282e-05	0.000521784
Os04g0499200	54.1231	1.56891	0.376495	4.16716	3.08416e-05	0.000524893
Os03g0183300	2635.85	0.251053	0.0603417	4.16052	3.17529e-05	0.000539862
Os07g0249900	139.057	-0.997807	0.239893	-4.15938	3.19113e-05	0.000542014
Os01g0688300	66.4401	-1.49934	0.360529	-4.15873	3.20027e-05	0.000542777
Os08g0162800	58.9317	1.56333	0.375926	4.1586	3.20201e-05	0.000542777
Os11g0547000	170.749	0.869643	0.209232	4.15635	3.23371e-05	0.000547605
Os01g0307686	105.107	-1.12759	0.271483	-4.15344	3.27508e-05	0.00055406
Os10g0487400	207.436	-0.797778	0.192104	-4.15284	3.28378e-05	0.000554978
Os03g0284100	179.6	0.868535	0.209208	4.15153	3.30255e-05	0.000557596
Os06g0258000	370.261	0.601329	0.144904	4.14984	3.32706e-05	0.000561177
Os03g0761500	731.867	0.428396	0.103245	4.14932	3.3346e-05	0.000561892
Os06g0534800	237.394	-0.739446	0.178221	-4.14904	3.33871e-05	0.000562028
Os12g0409000	130.848	-1.00324	0.241816	-4.14875	3.34293e-05	0.000562182
Os01g0559000	310.314	0.640894	0.154547	4.14693	3.36967e-05	0.000566117
Os01g0246601	54.7343	1.54277	0.372059	4.14657	3.37492e-05	0.00056644
Os04g0537100	102.215	-1.14263	0.275703	-4.1444	3.40698e-05	0.000571218
Os01g0262500	70.3561	-1.38997	0.335402	-4.14419	3.41011e-05	0.000571218
Os10g0150000	34.7387	2.02699	0.489226	4.14325	3.42419e-05	0.000573013
Os01g0246700	175.094	-0.856281	0.206776	-4.1411	3.4564e-05	0.000577833
Os07g0177300	291.707	-0.671162	0.162116	-4.14002	3.47272e-05	0.000579992
Os06g0559600	18.1312	3.07727	0.743991	4.13617	3.53156e-05	0.00058924
Os08g0189200	55.8395	-1.58419	0.383059	-4.13563	3.53976e-05	0.00059003
Os01g0733500	588.265	-0.472948	0.114415	-4.13363	3.57074e-05	0.00059461
Os06g0179100	26.2319	2.36823	0.572966	4.13329	3.57606e-05	0.000594914
Os04g0403200	3815.73	0.222834	0.0539231	4.13244	3.58939e-05	0.000596236
Os10g0499400	344.116	0.622866	0.15073	4.13233	3.59102e-05	0.000596236
Os07g0671800	556.765	0.487143	0.117956	4.12985	3.62995e-05	0.000602112
Os05g0103600	58.478	-1.56789	0.379721	-4.12906	3.64249e-05	0.000603603
Os03g0270800	80.2998	-1.30814	0.316871	-4.1283	3.65456e-05	0.000604599
Os03g0281000	655.35	-0.47163	0.114249	-4.12808	3.65809e-05	0.000604599
Os02g0638900	918.833	-0.385063	0.0932806	-4.12801	3.65917e-05	0.000604599
Os10g0533150	89.5814	-1.2097	0.293184	-4.1261	3.68972e-05	0.000609055
Os12g0605900	120.054	-1.04028	0.252265	-4.12375	3.72746e-05	0.000614112
Os06g0710900	156.555	0.904216	0.21927	4.12375	3.72758e-05	0.000614112
Os01g0242400	16.5416	3.3049	0.802548	4.11801	3.82156e-05	0.000628984
Os12g0244400	16.7159	-4.83139	1.1734	-4.11744	3.83107e-05	0.00062994
Os01g0927500	251.56	0.727779	0.177087	4.10973	3.96116e-05	0.000650702
Os11g0546500	122.07	-1.06802	0.259937	-4.10876	3.97782e-05	0.000652808
Os07g0638400	16.2927	-4.19649	1.02159	-4.10779	3.99456e-05	0.000654922
Os02g0628600	104.721	1.0837	0.263995	4.10499	4.04332e-05	0.000662278
Os12g0160200	64.0089	-1.49222	0.36362	-4.10378	4.06455e-05	0.000665116
Os05g0101600	198.933	0.794373	0.193619	4.10275	4.08265e-05	0.000667434
Os09g0408600	106.81	-1.09382	0.2668	-4.09976	4.13572e-05	0.000675461
Os01g0806200	807.44	-0.413561	0.100922	-4.09782	4.17057e-05	0.0006805
Os12g0480100	41.4286	1.82553	0.446568	4.08791	4.35284e-05	0.000709559
Os10g0501500	2197.06	-0.263459	0.0645394	-4.08215	4.46219e-05	0.000726688
Os03g0415200	79.1295	1.27689	0.313208	4.07679	4.56616e-05	0.000742908
Os06g0607100	464.801	-0.520802	0.127824	-4.07437	4.61387e-05	0.000749953
Os07g0687900	900.95	0.404214	0.099301	4.07059	4.68938e-05	0.000761497
Os07g0679500	59.2624	-1.48742	0.365641	-4.06797	4.7424e-05	0.000769373
Os02g0591700	337.663	-0.611366	0.150451	-4.06356	4.83303e-05	0.000783328
Os03g0351300	1929.79	0.277452	0.068364	4.05845	4.93991e-05	0.000799889
Os03g0736700	151.21	-0.941654	0.232065	-4.05772	4.95541e-05	0.000801635
Os03g0760200	114.561	-1.05482	0.259979	-4.05733	4.96364e-05	0.000802204
Os06g0654400	24.9763	-2.53052	0.623734	-4.05704	4.96977e-05	0.000802431
Os04g0669200	626.741	-0.462358	0.11406	-4.05363	5.04281e-05	0.000813452
Os03g0141000	272.09	-0.670407	0.165517	-4.05037	5.11363e-05	0.000824094
Os03g0565300	236.36	-0.736722	0.182037	-4.0471	5.18569e-05	0.000834916
Os07g0192000	91.5918	-1.19008	0.294207	-4.04503	5.23175e-05	0.000841535
Os02g0134400	383.739	0.57871	0.14312	4.04353	5.26534e-05	0.000846137
Os02g0176000	1337.88	0.329447	0.0815263	4.04099	5.32267e-05	0.000854543
Os03g0297400	101.454	1.11311	0.275479	4.04064	5.33056e-05	0.000855002
Os11g0211800	63.2716	1.38798	0.343628	4.03919	5.36367e-05	0.000859501
Os11g0151400	361.629	-0.617498	0.152952	-4.03719	5.40951e-05	0.00086603
Os01g0848900	132.121	-0.967296	0.240039	-4.02974	5.58376e-05	0.000893086
Os06g0270900	237.153	0.71254	0.176857	4.0289	5.60379e-05	0.000895448
Os04g0434500	96.7964	1.13778	0.282552	4.02679	5.65434e-05	0.000902677
Os08g0115200	261.982	0.691386	0.17189	4.02227	5.7641e-05	0.000919335
Os01g0797800	91.5691	-1.16156	0.288829	-4.0216	5.78032e-05	0.000921059
Os04g0507700	129.957	1.02107	0.253926	4.02113	5.79188e-05	0.000921291
Os01g0102900	191.005	0.816068	0.202946	4.0211	5.79262e-05	0.000921291
Os01g0712700	452.917	-0.520014	0.129356	-4.02001	5.81952e-05	0.000924706
Os01g0361500	59.3515	-1.45889	0.363446	-4.01403	5.96898e-05	0.000947568
Os02g0567800	424.325	-0.546985	0.136499	-4.00726	6.14281e-05	0.000974255
Os09g0485900	424.363	-0.546157	0.136323	-4.00634	6.16658e-05	0.000977113
Os10g0369900	16.5845	-3.75822	0.938786	-4.00328	6.24704e-05	0.00098894
Os02g0760200	289.362	0.649387	0.162239	4.00264	6.26384e-05	0.000990677
Os03g0687800	29.2635	2.13247	0.532909	4.00157	6.29237e-05	0.000994121
Os01g0147800	110.225	1.04088	0.260131	4.00138	6.29731e-05	0.000994121
Os08g0529800	81.567	-1.24503	0.311458	-3.99744	6.40317e-05	0.00100989
Os02g0218700	177.574	-0.830087	0.207921	-3.99233	6.54272e-05	0.0010309
Os06g0729300	145.129	0.892617	0.223595	3.99212	6.5485e-05	0.0010309
Os06g0147600	38.9918	-1.85417	0.46463	-3.99064	6.58957e-05	0.00103641
Os12g0618800	305.666	0.622242	0.15598	3.98924	6.62862e-05	0.00104159
Os05g0452151	96.7844	-1.1309	0.28422	-3.97896	6.92175e-05	0.00108652
Os03g0304800	65.8166	1.33572	0.335712	3.97877	6.92737e-05	0.00108652
Os12g0128700	152.781	-0.888276	0.223411	-3.97598	7.00899e-05	0.00109831
Os02g0669100	230.46	0.706142	0.177706	3.97364	7.07819e-05	0.00110813
Os05g0453700	179.039	-0.809376	0.203897	-3.96953	7.20144e-05	0.00112639
Os03g0352300	198.819	-0.797551	0.200963	-3.96865	7.228e-05	0.00112951
Os07g0188000	46.9436	1.65647	0.417868	3.9641	7.36748e-05	0.00115025
Os08g0277300	42.4701	1.74553	0.44055	3.96215	7.42772e-05	0.00115859
Os05g0362300	196.948	-0.787228	0.198864	-3.95862	7.53854e-05	0.0011748
Os06g0612951	42.5764	1.68126	0.424936	3.95651	7.60519e-05	0.00118305
Os05g0310500	482.786	-0.520263	0.131496	-3.9565	7.60544e-05	0.00118305
Os03g0184000	214.651	0.729313	0.184548	3.95189	7.75377e-05	0.00120502
Os09g0571400	141.342	-0.914253	0.231514	-3.94902	7.84731e-05	0.00121845
Os03g0291500	6308.27	-0.190229	0.0482175	-3.94522	7.97272e-05	0.00123679
Os06g0538400	316.752	-0.672034	0.170463	-3.9424	8.06691e-05	0.00125026
Os03g0726200	147.4	-0.902335	0.228903	-3.942	8.0806e-05	0.00125124
Os09g0273800	31.3531	2.06375	0.523773	3.94016	8.14285e-05	0.00125973
ENSRNA049471602	8877.27	0.481614	0.12231	3.93766	8.22799e-05	0.00127175
Os03g0731800	18.0373	2.86289	0.727647	3.93445	8.33878e-05	0.0012877
Os06g0114500	63.5781	1.35393	0.344155	3.93406	8.35241e-05	0.00128864
Os05g0531000	29.8266	-2.16267	0.550153	-3.93104	8.45796e-05	0.00130374
Os12g0638300	66.5411	-1.34533	0.342392	-3.92921	8.52256e-05	0.00131171
Os01g0621600	179.449	0.809186	0.205945	3.92914	8.52512e-05	0.00131171
Os05g0138300	81.3508	-1.20284	0.306216	-3.92809	8.56219e-05	0.00131622
Os02g0469600	3102.89	-0.225791	0.0575722	-3.92187	8.78649e-05	0.00134948
Os02g0534800	175.354	-0.807531	0.205995	-3.92015	8.84927e-05	0.0013579
Os04g0102700	168.531	0.814404	0.207791	3.91934	8.87924e-05	0.00136127
Os01g0251400	42.2791	1.74247	0.445476	3.91148	9.17323e-05	0.00140508
Os07g0420700	186.114	0.787075	0.201308	3.90981	9.23697e-05	0.00141356
Os02g0610800	59.8079	1.39056	0.35573	3.90903	9.26668e-05	0.00141684
Os01g0894300	130.042	-0.961749	0.246278	-3.90513	9.41731e-05	0.00143857
Os08g0243500	364.669	0.55938	0.143292	3.90377	9.4707e-05	0.00144543
Os08g0562600	380.741	-0.552514	0.141606	-3.90177	9.54917e-05	0.0014561
Os03g0111300	353.683	-0.580748	0.149033	-3.89676	9.74868e-05	0.00148469
Os03g0159900	263.312	-0.693193	0.177896	-3.89663	9.75412e-05	0.00148469
Os09g0417600	22.668	-2.60884	0.67028	-3.89217	9.93531e-05	0.00151091
Os10g0326400	42.8489	-1.69745	0.436415	-3.88952	0.000100441	0.0015255
Os05g0122800	366.126	0.568063	0.146054	3.8894	0.000100492	0.0015255
Os07g0242000	149.628	-0.882176	0.226921	-3.88759	0.000101243	0.00153553
Os05g0512600	122.363	0.94772	0.243896	3.88576	0.000102012	0.00154527
Os10g0162100	25.8529	2.23278	0.574625	3.88563	0.000102067	0.00154527
Os03g0231150	78.625	-1.21664	0.313138	-3.88531	0.000102199	0.0015459
Os08g0154250	108.362	1.01336	0.26088	3.88441	0.000102581	0.00155029
Os12g0427000	209.549	0.734326	0.189077	3.88374	0.000102864	0.00155319
Os06g0647801	725.709	0.401713	0.103475	3.88221	0.000103513	0.0015616
Os01g0960500	221.86	0.703241	0.181474	3.87517	0.000106552	0.00160494
Os02g0787300	912.068	-0.369442	0.09534	-3.87499	0.000106629	0.00160494
Os08g0270900	32.6696	-2.05073	0.529234	-3.8749	0.000106669	0.00160494
Os06g0182100	213.304	0.727834	0.187889	3.87374	0.000107178	0.00161118
Os06g0326500	84.0314	-1.20286	0.31117	-3.86561	0.000110814	0.00166436
Os10g0479700	79.9443	-1.21553	0.314693	-3.86259	0.000112191	0.00168356
Os05g0427200	492.446	-0.483137	0.125155	-3.86029	0.000113251	0.00169796
Os02g0467200	141.286	-0.888853	0.230289	-3.85973	0.000113514	0.00170041
Os11g0701800	49.5477	-1.5446	0.400603	-3.85569	0.000115406	0.00172723
Os12g0630200	34.8429	-1.89247	0.490867	-3.85536	0.000115559	0.00172799
Os01g0110800	61.9482	1.33216	0.345756	3.85289	0.000116732	0.001744
Os09g0517700	185.317	0.771619	0.200488	3.84871	0.000118743	0.00177249
Os03g0196400	124.714	0.955503	0.248285	3.84841	0.000118888	0.0017731
Os03g0244950	542.602	0.457744	0.118951	3.84818	0.000119001	0.00177323
Os06g0247101	92.8352	-1.11855	0.290917	-3.84489	0.000120606	0.00179557
Os11g0163100	275.698	0.635888	0.165443	3.84355	0.000121266	0.00180382
Os01g0224100	93.7679	-1.094	0.285311	-3.83441	0.000125864	0.00187058
Os03g0166000	94.6922	-1.0893	0.284157	-3.83345	0.00012636	0.00187631
Os03g0251500	90.2652	1.09346	0.285621	3.82837	0.000128993	0.00191374
Os02g0740700	237.259	-0.701633	0.183378	-3.82615	0.000130164	0.00192943
Os01g0182600	996.611	0.349724	0.091412	3.8258	0.00013035	0.00193049
Os04g0535200	194.229	0.738823	0.193247	3.82321	0.000131728	0.0019492
Os11g0239200	71.6099	-1.26503	0.330947	-3.82246	0.000132127	0.00195342
Os09g0449000	167.717	0.80385	0.210424	3.82013	0.00013338	0.00196852
Os11g0116300	25.5239	2.21095	0.578764	3.82013	0.00013338	0.00196852
Os02g0720450	84.9355	-1.15193	0.302112	-3.81293	0.000137327	0.00202501
Os03g0688200	607.604	-0.436918	0.114627	-3.81166	0.000138034	0.0020329
Os08g0345500	96.3387	1.05671	0.27724	3.81154	0.000138102	0.0020329
Os02g0790500	2901.08	0.22339	0.0586404	3.80949	0.000139251	0.00204806
Os04g0401000	61.015	-1.38123	0.362683	-3.80835	0.000139895	0.00205574
Os08g0241300	94.4682	1.06676	0.280219	3.80686	0.000140743	0.00206642
Os07g0580900	371.317	0.561766	0.147685	3.8038	0.000142491	0.00209028
Os09g0484200	2567.85	0.257704	0.0677757	3.8023	0.000143357	0.00210117
Os07g0192550	27.0146	2.09424	0.550844	3.80187	0.000143608	0.00210303
Os05g0134000	106.614	1.00095	0.263422	3.7998	0.000144815	0.00211889
Os01g0641800	25.0421	-2.28362	0.601616	-3.79582	0.000147159	0.00215133
Os11g0231400	30.9969	-2.04016	0.537652	-3.79457	0.000147902	0.00216033
Os04g0591300	91.5575	1.0908	0.28776	3.79066	0.000150248	0.00219272
Os04g0598200	195.437	-0.749542	0.197799	-3.78942	0.000150999	0.00220179
Os02g0721200	39.2104	-1.74801	0.461657	-3.78639	0.000152852	0.00222689
Os07g0151200	1868.65	0.269216	0.0711063	3.7861	0.000153031	0.00222759
Os08g0129800	4536.9	0.222267	0.0587181	3.78533	0.000153505	0.00223258
Os03g0203700	54.4059	-1.44828	0.382666	-3.78473	0.000153877	0.00223609
Os01g0758500	377.082	-0.54005	0.142881	-3.77973	0.000156998	0.00227949
Os07g0661400	203.205	0.718477	0.190168	3.77812	0.000158015	0.00229229
Os01g0869200	75.4248	-1.22618	0.32489	-3.77415	0.000160554	0.00232714
Os09g0505900	142.654	-0.879151	0.233081	-3.77186	0.000162033	0.00234642
Os01g0675700	182.072	-0.783354	0.207694	-3.77167	0.00016216	0.00234642
Os02g0574500	98.9901	-1.06468	0.282604	-3.76738	0.00016497	0.00238505
Os03g0716200	112.749	0.959336	0.254663	3.76709	0.000165163	0.00238582
Os03g0761100	256.925	-0.646682	0.171923	-3.76146	0.000168923	0.00243806
Os07g0681500	242.556	0.673459	0.179269	3.75669	0.000172174	0.00248286
Os03g0720300	437.173	-0.507024	0.135042	-3.75455	0.000173651	0.00250204
Os01g0201600	324.452	0.568853	0.151733	3.74903	0.000177521	0.00255564
Os02g0187100	227.72	0.671507	0.179244	3.74632	0.000179445	0.00258115
Os03g0125600	390.143	-0.520954	0.139098	-3.74522	0.000180233	0.0025903
Os11g0187200	59.4924	-1.39359	0.3723	-3.7432	0.000181691	0.00260904
Os02g0805100	13.8885	-3.91433	1.0465	-3.7404	0.000183729	0.00263609
Os02g0564600	30.8491	-1.97525	0.529203	-3.7325	0.000189585	0.00271781
Os05g0176000	158.021	-0.824064	0.220884	-3.73075	0.000190909	0.00273406
Os04g0119800	12.8837	5.87274	1.57422	3.73058	0.00019104	0.00273406
gene-ccmFc	472.96	-0.488965	0.131135	-3.72872	0.000192455	0.00275199
ENSRNA049470180	39.388	1.64701	0.441741	3.72846	0.000192655	0.00275253
Os01g0861700	459.525	0.483636	0.129788	3.72635	0.000194269	0.00277326
Os05g0482700	156.592	-0.810923	0.217754	-3.72403	0.000196065	0.00279656
Os03g0189400	321.291	-0.579499	0.155696	-3.72199	0.000197657	0.00281691
Os02g0651500	112.502	0.949997	0.255298	3.72114	0.000198329	0.00282412
Os02g0250400	438.879	-0.488384	0.131261	-3.7207	0.00019867	0.0028266
Os01g0930200	548.065	-0.440131	0.118324	-3.7197	0.000199457	0.00283542
Os05g0405900	532.729	-0.454337	0.122181	-3.71856	0.000200365	0.00284596
Os01g0369300	78.2897	-1.17038	0.314827	-3.71755	0.000201165	0.00285493
Os03g0663900	53.0935	1.38991	0.374221	3.71413	0.000203905	0.00289141
Os01g0150200	70.4557	1.22249	0.329306	3.71232	0.000205366	0.00290969
Os03g0351700	36.0126	-1.80247	0.486151	-3.70762	0.000209214	0.00296175
Os10g0345100	355.398	-0.537711	0.145107	-3.70561	0.000210886	0.00298216
ENSRNA049474343	34.5679	1.77996	0.480363	3.70546	0.000211007	0.00298216
Os02g0750800	22.765	-2.4041	0.649074	-3.70389	0.000212316	0.00299817
Os04g0684100	14.7311	-5.67413	1.53217	-3.70333	0.000212786	0.00300231
Os02g0743200	347.032	-0.542909	0.146697	-3.70088	0.000214857	0.00302902
Os10g0190100	17.6088	-2.92716	0.791422	-3.6986	0.000216788	0.00305372
Os08g0460600	172.674	-0.771581	0.208742	-3.69634	0.000218729	0.00307637
Os08g0540400	121.914	0.925951	0.250507	3.69631	0.000218758	0.00307637
Os07g0608500	200.086	-0.717385	0.194211	-3.69385	0.000220883	0.00310369
Os01g0183400	27.9718	-2.05868	0.557478	-3.69285	0.000221759	0.00311341
Os07g0645500	229.92	0.675329	0.182948	3.69137	0.00022305	0.00312895
Os07g0647200	14.4948	-5.63069	1.52576	-3.69042	0.000223881	0.00313802
Os03g0183000	262.334	-0.631963	0.171318	-3.68883	0.00022529	0.00315518
Os02g0439700	220.869	-0.686649	0.186158	-3.68853	0.000225555	0.00315629
Os07g0627100	40.6583	-1.69717	0.460207	-3.68784	0.000226165	0.00316221
Os11g0580800	130.617	0.870085	0.235951	3.68756	0.00022641	0.00316305
Os10g0411800	709.457	-0.38538	0.104532	-3.68671	0.000227175	0.00317112
Os01g0202500	58.6835	1.31096	0.355759	3.68496	0.000228736	0.00318855
Os10g0553600	49.6606	-1.58299	0.42959	-3.68489	0.000228798	0.00318855
Os04g0372400	269.076	-0.629755	0.17094	-3.68407	0.00022954	0.00319627
Os03g0194900	546.865	-0.440442	0.119612	-3.68226	0.000231176	0.00321641
Os05g0549700	191.168	0.746223	0.202799	3.67962	0.000233585	0.00324727
Os02g0581300	270.459	0.628388	0.17088	3.67738	0.000235646	0.00327325
Os01g0611000	85.2093	1.08671	0.295692	3.67516	0.000237703	0.00329912
Os02g0758000	26.4902	-2.14342	0.583377	-3.67416	0.000238635	0.00330936
Os03g0661600	82.0979	-1.15436	0.314483	-3.67065	0.000241935	0.00335239
Os03g0354500	23.3098	2.28149	0.621674	3.66991	0.000242632	0.0033593
Os05g0566500	471.517	-0.471032	0.128418	-3.66796	0.000244497	0.00338238
Os01g0293100	174.747	0.765291	0.209222	3.6578	0.000254393	0.00351641
Os03g0787000	131.301	-0.898712	0.245806	-3.65618	0.000255998	0.00353573
Os03g0807800	725.22	-0.389452	0.106628	-3.65242	0.000259779	0.00358503
Os04g0623300	498.932	-0.455201	0.124665	-3.65139	0.000260824	0.00359654
Os04g0465600	1059.96	0.32104	0.0879852	3.6488	0.000263468	0.00363006
Os06g0608000	135.024	0.857282	0.235155	3.6456	0.000266765	0.0036725
Os12g0145566	360.249	-0.526004	0.144325	-3.64459	0.000267822	0.00368407
Os09g0521100	29.9687	1.86541	0.512215	3.64185	0.000270688	0.00372049
Os08g0109800	54.5884	-1.37482	0.37805	-3.6366	0.000276258	0.00379397
Os08g0506400	94.2039	1.04804	0.288224	3.63621	0.000276681	0.00379672
Os01g0138800	20.4098	-2.51644	0.692835	-3.6321	0.000281126	0.0038546
Os06g0590600	6.42658	6.32841	1.74247	3.63186	0.000281385	NA
Os01g0858350	67.432	1.22219	0.336534	3.6317	0.00028156	0.00385744
Os11g0596250	475.303	-0.500843	0.138002	-3.62924	0.000284256	0.00389124
Os09g0369050	1837.11	-0.268376	0.0740148	-3.62597	0.000287873	0.00393759
Os05g0152266	39.0261	1.63154	0.449995	3.62568	0.000288199	0.00393887
Os04g0397800	6.3454	6.31323	1.74238	3.62334	0.000290818	NA
Os09g0520800	442.1	0.473402	0.130672	3.62283	0.000291401	0.0039772
Os05g0125100	44.3242	1.51777	0.418952	3.62276	0.000291471	0.0039772
Os03g0741100	61.8146	-1.27545	0.352151	-3.62189	0.000292463	0.00398754
Os07g0574200	7.49835	-6.15254	1.69892	-3.62143	0.000292974	NA
Os02g0719000	60.9911	1.27814	0.353033	3.62046	0.000294077	0.00400633
Os07g0633100	131.653	0.853231	0.2357	3.61999	0.000294618	0.00401048
Os02g0189400	78.7939	-1.11991	0.309518	-3.61823	0.000296629	0.00403463
Os08g0539200	61.093	-1.28123	0.354161	-3.61766	0.000297279	0.00404024
Os04g0486600	462.04	-0.468789	0.129597	-3.61727	0.000297722	0.00404302
Os04g0683700	2007.54	-0.269407	0.0745128	-3.61558	0.00029967	0.00406624
Os03g0189600	238.004	-0.638926	0.17677	-3.61445	0.000300985	0.00408082
EPlORYSAT000373647	1320.8	0.656911	0.181821	3.61296	0.000302725	0.00410113
Os09g0563700	111.553	0.941858	0.260705	3.61273	0.000302988	0.00410143
Os07g0658400	173.841	0.738611	0.2045	3.61179	0.00030409	0.00411308
Os05g0105000	129.164	-0.87337	0.241912	-3.61028	0.000305869	0.00413314
Os04g0678700	36.8209	-1.7571	0.486715	-3.61012	0.000306059	0.00413314
Os03g0322900	163.278	0.758521	0.210351	3.60598	0.000310971	0.00419614
Os03g0610400	55.9143	-1.34958	0.374536	-3.60333	0.000314162	0.00423583
Os02g0530100	82.4862	1.07023	0.297322	3.59955	0.000318765	0.00429448
Os05g0160200	288.88	-0.586286	0.162912	-3.59878	0.000319708	0.00430378
Os01g0200700	120.893	-0.893321	0.248295	-3.59783	0.000320887	0.00431623
Os12g0236600	43.5642	-1.54203	0.429236	-3.59251	0.000327504	0.00440176
Os06g0677000	50.797	1.45572	0.405895	3.58645	0.000335215	0.00450183
Os03g0817200	317.813	-0.554716	0.154693	-3.58592	0.000335893	0.00450738
Os02g0588700	79.1566	-1.11394	0.310808	-3.58401	0.000338356	0.00453685
Os09g0481700	119.477	0.888039	0.247824	3.58334	0.000339226	0.00454493
Os11g0120100	155.414	-0.790541	0.220687	-3.58218	0.00034074	0.00456162
Os04g0493600	19.1363	-2.56076	0.715076	-3.58111	0.000342142	0.00457679
Os03g0803100	469.93	0.45171	0.126191	3.57958	0.000344152	0.00460006
Os06g0589500	203.258	0.676044	0.188937	3.57815	0.000346037	0.00462162
Os03g0651950	27.0397	1.97819	0.55334	3.575	0.000350232	0.00467397
Os11g0455500	1315.07	0.285823	0.0799643	3.57439	0.00035105	0.00468122
Os04g0614500	37.6712	-1.68208	0.471124	-3.57035	0.000356508	0.00475028
Os11g0458600	15.2054	2.77792	0.77821	3.56962	0.000357494	0.00475968
Os05g0230700	271.645	-0.614977	0.172333	-3.56854	0.000358981	0.00477573
Os04g0526800	85.9103	-1.05527	0.296185	-3.56289	0.0003668	0.00487595
Os03g0215200	19.68	2.42622	0.681317	3.56108	0.000369337	0.00490583
Os06g0157000	209.088	-0.680357	0.191088	-3.56043	0.000370246	0.00491407
Os08g0510800	85.8413	1.03695	0.291279	3.56	0.000370854	0.00491829
Os01g0783500	596.619	-0.422335	0.118658	-3.55925	0.000371911	0.00492848
Os03g0123500	84.4207	-1.07207	0.301453	-3.55635	0.000376044	0.00497936
Os08g0546800	145.228	-0.876584	0.24658	-3.55496	0.000378033	0.0050018
Os05g0595100	654.072	0.394606	0.111029	3.55409	0.000379294	0.00501458
Os02g0332800	671.44	0.38919	0.109519	3.55363	0.00037995	0.00501935
Os04g0677200	30.567	1.79258	0.504542	3.55289	0.00038103	0.00502971
Os12g0586100	161.814	0.784453	0.220815	3.55253	0.000381545	0.00503261
Os10g0463800	292.447	-0.568175	0.159993	-3.55125	0.000383404	0.00505321
Os05g0567100	1819.32	0.245889	0.0693167	3.54733	0.000389157	0.0051213
Os05g0425000	23.5576	2.2139	0.624114	3.54727	0.000389247	0.0051213
Os02g0229800	284.759	-0.575855	0.162345	-3.54712	0.000389474	0.0051213
Os08g0389700	133.725	-0.833886	0.235266	-3.54443	0.000393456	0.00516966
ENSRNA049470054	362.194	0.511259	0.144354	3.54171	0.000397546	0.00521937
Os07g0144900	13.6219	3.01876	0.852415	3.54142	0.000397983	0.00522107
Os05g0379300	35.1992	1.66663	0.471664	3.53352	0.000410071	0.0053755
Os12g0632800	98.4013	-0.980661	0.277631	-3.53225	0.000412045	0.00539722
Os07g0274700	166.769	-0.743976	0.210663	-3.53159	0.000413075	0.00540654
ENSRNA049474835	31.1053	1.99538	0.565522	3.52838	0.000418116	0.00546831
Os09g0324400	10.2803	4.4749	1.27088	3.5211	0.000429758	0.00561625
Os08g0282100	127.833	0.850225	0.24161	3.51899	0.000433186	0.0056567
Os09g0437500	278.408	0.579936	0.164936	3.51613	0.000437884	0.00571074
Os07g0250100	15.9849	-2.85052	0.810712	-3.51606	0.000437996	0.00571074
Os01g0179600	220.965	-0.656368	0.186761	-3.51447	0.000440628	0.00573866
Os03g0710700	58.25	-1.29469	0.3684	-3.51436	0.000440812	0.00573866
Os01g0382200	15.3005	-3.02749	0.861644	-3.51362	0.000442051	0.00575038
Os08g0503000	65.6667	1.17254	0.333829	3.51241	0.000444068	0.0057706
gene-atp1	959.305	0.321982	0.0916734	3.51228	0.000444284	0.0057706
Os01g0584100	174.374	-0.722569	0.206142	-3.5052	0.000456271	0.00592027
Os10g0492900	596.232	-0.398838	0.113789	-3.50506	0.000456504	0.00592027
Os10g0120300	16.383	2.56828	0.733216	3.50275	0.000460474	0.00596566
Os02g0232900	446.654	-0.479172	0.136804	-3.50262	0.000460705	0.00596566
Os10g0362300	348.502	-0.534829	0.152747	-3.50141	0.000462801	0.00598564
Os07g0616200	62.521	1.22692	0.350417	3.50132	0.000462953	0.00598564
Os11g0433900	92.7415	-1.00633	0.287513	-3.50011	0.00046507	0.00600845
Os04g0416700	299.988	-0.552456	0.157891	-3.49897	0.000467059	0.00602957
Os02g0739400	256.935	-0.597809	0.170876	-3.4985	0.000467891	0.00603572
Os01g0191900	30.1806	-1.91558	0.547633	-3.49792	0.000468898	0.006042
Os12g0425800	194.744	0.676463	0.193396	3.49781	0.000469088	0.006042
Os03g0101600	168.589	0.729332	0.208594	3.49641	0.000471555	0.00606662
Os05g0588800	47.9468	1.44564	0.413473	3.49633	0.000471713	0.00606662
Os12g0554100	128.723	0.852894	0.243992	3.49559	0.000473017	0.00607879
Os01g0871500	416.335	0.466886	0.133581	3.49514	0.000473812	0.0060844
Os07g0109500	259.889	-0.605003	0.173147	-3.49417	0.000475542	0.00610201
Os07g0626500	189.457	-0.690369	0.197648	-3.49292	0.000477773	0.00612602
Os08g0562500	264.753	0.581129	0.1664	3.49235	0.000478785	0.00613437
Os08g0500100	265.939	0.58326	0.167026	3.49204	0.00047935	0.00613698
Os08g0290200	74.1662	1.09856	0.314801	3.48969	0.000483573	0.00618638
Os01g0218100	33.3075	-1.79129	0.513381	-3.48919	0.000484478	0.0061933
Os03g0248600	154.585	-0.775269	0.222263	-3.48807	0.000486529	0.00621217
Os05g0209301	29.7954	1.792	0.513764	3.48798	0.000486685	0.00621217
Os08g0550400	302.626	-0.557555	0.159874	-3.48746	0.000487638	0.00621967
Os08g0516600	284.456	-0.566798	0.162643	-3.48493	0.000492264	0.00627397
Os04g0390800	14.3044	2.84255	0.815962	3.48368	0.000494563	0.00629855
Os05g0185800	173.308	-0.739405	0.212344	-3.48211	0.000497475	0.00632776
Os07g0591700	74.5386	1.09609	0.314785	3.48204	0.000497601	0.00632776
Os02g0510200	547.234	0.408068	0.11729	3.47915	0.000503004	0.00639169
Os01g0769700	239.21	-0.613461	0.176621	-3.47332	0.00051406	0.0065273
Os03g0669100	36.1254	-1.63524	0.471219	-3.47024	0.00052	0.00659779
Os05g0542800	67.5897	-1.21983	0.351539	-3.46996	0.000520531	0.00659961
Os05g0235300	453.008	0.449849	0.129683	3.46884	0.000522716	0.00662237
Os08g0531700	607.929	0.393071	0.113359	3.46749	0.000525348	0.00664805
Os07g0297400	358.448	-0.506616	0.146108	-3.4674	0.000525525	0.00664805
Os12g0137000	31.9857	1.71013	0.493338	3.46645	0.00052738	0.00666655
Os10g0337400	45.1796	1.45604	0.420128	3.46571	0.000528826	0.00667986
Os03g0790700	49.4785	-1.37108	0.395674	-3.46518	0.000529878	0.00668818
Os07g0150100	226.143	-0.626638	0.180858	-3.46482	0.000530589	0.0066922
Os02g0478700	110.875	-0.897645	0.25911	-3.46434	0.000531538	0.0066992
Os02g0496900	133.293	-0.824712	0.238127	-3.46333	0.000533528	0.00671929
Os12g0464300	43.6589	1.42801	0.413018	3.4575	0.000545203	0.00686125
Os02g0771600	261.898	-0.585103	0.169309	-3.45583	0.000548592	0.00689878
Os11g0248466	192.663	-0.689843	0.199677	-3.45479	0.000550713	0.00692035
Os07g0232800	29.1519	-1.86315	0.539595	-3.45287	0.000554663	0.00696483
Os03g0838100	506.981	-0.422438	0.122438	-3.45023	0.000560109	0.00702802
Os06g0289200	84.4286	-1.0575	0.306643	-3.44864	0.000563414	0.00706428
Os11g0251400	1369.16	0.28232	0.0819733	3.44405	0.00057308	0.00718018
Os03g0693000	232.221	-0.635801	0.184647	-3.44333	0.000574596	0.00719387
Os01g0896700	281.127	-0.564202	0.163876	-3.44287	0.000575579	0.00720088
Os05g0573600	75.2425	4.19005	1.21711	3.44262	0.000576101	0.00720211
Os05g0110800	171.858	-0.715065	0.207751	-3.44193	0.000577588	0.00721338
Os07g0663800	111.279	-0.895612	0.260216	-3.4418	0.000577851	0.00721338
Os01g0750600	51.0689	-1.39861	0.406584	-3.43991	0.000581904	0.00725865
Os05g0480000	30.067	1.75691	0.510858	3.43914	0.000583558	0.00727394
ENSRNA049473446	280.613	0.555159	0.161567	3.4361	0.000590153	0.00735075
Os01g0758200	203.222	-0.659159	0.191938	-3.43423	0.00059423	0.00739611
Os09g0525400	32.6224	1.66907	0.486055	3.43391	0.000594949	0.00739966
Os09g0521400	144.638	0.767114	0.223426	3.43341	0.000596035	0.0074056
Os01g0897600	77.9657	1.05533	0.307382	3.43329	0.000596298	0.0074056
Os12g0290150	116.982	-0.871858	0.253966	-3.43297	0.000597017	0.00740911
Os03g0683200	66.4066	1.17171	0.341391	3.43215	0.000598816	0.00742602
Os10g0445400	91.9265	0.962307	0.280417	3.4317	0.000599818	0.00743302
Os10g0442600	538.652	0.408278	0.11898	3.43149	0.000600271	0.00743322
Os06g0702500	244.394	-0.607307	0.17707	-3.42975	0.000604132	0.00747515
Os05g0128200	1669.12	0.256217	0.0747081	3.42957	0.000604537	0.00747515
Os01g0194300	257.738	0.606647	0.177153	3.42442	0.00061611	0.00761271
Os02g0211000	48.47	-1.4046	0.410203	-3.42417	0.000616684	0.00761427
Os05g0244700	34.4862	-1.66175	0.485423	-3.42331	0.000618626	0.00763271
Os07g0189400	267.119	0.567038	0.165691	3.42226	0.000621029	0.0076568
Os01g0595001	815.451	0.346256	0.101194	3.42171	0.000622281	0.00766668
Os04g0630800	25.633	-1.98998	0.581632	-3.42138	0.000623041	0.00766703
Os01g0314100	381.058	-0.479516	0.140156	-3.42131	0.000623211	0.00766703
Os08g0564700	166.332	-0.744341	0.217802	-3.41751	0.000631962	0.00776907
Os04g0393100	51.2447	-1.34063	0.392531	-3.41536	0.000636976	0.00782505
Os03g0424500	230.643	-0.625698	0.183242	-3.41461	0.000638745	0.00784112
Os06g0253350	22.3901	-2.17838	0.638108	-3.41382	0.000640598	0.00785819
Os07g0605200	152.355	0.749068	0.219455	3.41331	0.000641798	0.00786723
Os01g0582600	1156.99	-0.287078	0.0841604	-3.41108	0.000647066	0.00792177
Os08g0434201	11.5087	-4.22106	1.23748	-3.41102	0.0006472	0.00792177
Os02g0133200	22.025	-2.25026	0.659738	-3.41083	0.000647645	0.00792177
Os08g0106501	37.2939	-1.57581	0.462158	-3.40968	0.000650393	0.00794967
Os03g0288101	57.941	-1.2674	0.37188	-3.40808	0.000654208	0.00799055
Os08g0375700	32.4973	1.66555	0.488789	3.4075	0.0006556	0.00800181
Os01g0172400	583.928	0.390753	0.114712	3.40638	0.00065831	0.00802912
Os08g0412700	53.3777	-1.29377	0.379849	-3.40601	0.000659192	0.00803411
Os11g0660500	892.926	0.337468	0.0991446	3.4038	0.000664565	0.00809379
Os11g0631600	6.31396	-5.907	1.7355	-3.40363	0.000664966	NA
Os04g0432300	45.4756	-1.40744	0.413676	-3.40226	0.0006683	0.00813346
Os01g0100700	287.059	-0.551858	0.162307	-3.40008	0.00067367	0.00819294
Os09g0364400	25.4334	-1.9811	0.582959	-3.39835	0.000677945	0.00823882
Os04g0631200	37.4865	1.54724	0.455317	3.39816	0.000678411	0.00823882
Os01g0946200	70.1829	1.10282	0.324562	3.39788	0.000679097	0.00824126
Os03g0136200	239.833	0.593076	0.174612	3.39654	0.00068244	0.00827592
Os03g0826900	53.2886	-1.32144	0.389282	-3.39455	0.000687414	0.00832802
Os01g0121500	18.9897	-2.3938	0.705213	-3.39443	0.000687716	0.00832802
Os04g0502900	366.707	0.484653	0.142793	3.3941	0.000688539	0.00832907
Os05g0555600	26.8369	-1.90124	0.560175	-3.39401	0.000688782	0.00832907
Os09g0403967	729.028	0.349072	0.102871	3.3933	0.00069056	0.00834463
Os01g0750100	305.259	-0.530285	0.156327	-3.39216	0.000693428	0.00837334
Os11g0157200	538.889	-0.402772	0.118753	-3.39169	0.000694618	0.00837714
Os01g0518300	12.3921	-3.68563	1.08668	-3.39165	0.000694728	0.00837714
Os10g0565500	564.106	0.397672	0.117343	3.38897	0.000701567	0.00845361
Os06g0650100	73.5181	-1.11617	0.329447	-3.38801	0.000704016	0.00847711
Os07g0195350	140.18	0.775309	0.228887	3.38729	0.000705861	0.00849331
Os01g0689451	288.518	0.551993	0.163031	3.38582	0.000709658	0.00853296
Os07g0678300	415.777	-0.46786	0.13823	-3.38465	0.000712694	0.00856341
Os02g0726300	346.587	-0.496232	0.146637	-3.38409	0.000714147	0.00857481
Os10g0553800	127.29	-0.814556	0.240912	-3.38114	0.000721864	0.00865531
Os03g0269900	166.514	-0.727047	0.215031	-3.38114	0.00072187	0.00865531
Os05g0508500	144.793	0.777461	0.230028	3.37986	0.000725229	0.00868946
Os08g0519400	127.062	0.842271	0.249228	3.37952	0.000726125	0.00869407
Os08g0525600	174.146	-0.710427	0.210251	-3.37895	0.000727644	0.00870613
Os03g0143700	158.596	-0.74171	0.21953	-3.37863	0.000728492	0.00871014
Os10g0326800	180.394	-0.689665	0.20434	-3.37508	0.000737944	0.00881207
Os02g0685200	126.144	0.816796	0.242011	3.37504	0.000738054	0.00881207
Os12g0150100	276.441	-0.563958	0.16744	-3.36813	0.000756813	0.0090297
Os08g0497300	145.285	-0.777007	0.230721	-3.36774	0.000757873	0.00903602
Os10g0524600	78.5545	-1.04225	0.30956	-3.36689	0.00076022	0.00905765
Os02g0138000	204.499	0.639204	0.189867	3.36658	0.000761063	0.00906134
Os10g0345900	12.4751	-3.35945	0.998346	-3.36502	0.000765378	0.00910634
Os09g0551600	926.114	0.311826	0.0927109	3.36342	0.000769825	0.00915284
Os01g0157900	153.735	-0.746605	0.222088	-3.36174	0.000774519	0.00920221
Os08g0557600	376.023	-0.484904	0.144271	-3.36106	0.000776429	0.00921847
ENSRNA049470201	49.6965	1.31397	0.391142	3.3593	0.000781389	0.00927088
Os07g0538700	59.0759	-1.22957	0.366154	-3.35806	0.000784927	0.00930637
Os08g0414700	67.069	1.12129	0.333996	3.35721	0.000787338	0.00932845
Os09g0445600	74.5893	1.05131	0.31322	3.35644	0.000789532	0.00934793
Os10g0512800	324.035	0.511116	0.152314	3.35568	0.000791692	0.00936698
Os06g0687700	80.5068	-1.05265	0.313891	-3.35355	0.00079781	0.0094328
Os05g0127300	172.368	-0.728478	0.217273	-3.35282	0.000799931	0.00945131
Os07g0598800	42.6069	-1.54675	0.461368	-3.35252	0.000800786	0.00945484
Os06g0354500	294.759	-0.536425	0.160042	-3.35178	0.000802936	0.00947364
Os06g0116100	327.272	-0.508343	0.1517	-3.35098	0.000805252	0.00949438
Os01g0786900	316.212	-0.529678	0.158086	-3.35058	0.000806433	0.00950172
Os09g0479900	52.4039	1.2585	0.376161	3.34564	0.000820922	0.00966573
Os03g0297900	26.2486	1.83487	0.54855	3.34495	0.000822965	0.00968308
Os07g0117200	5.19169	6.02373	1.80275	3.34142	0.000833513	NA
Os02g0743800	96.0967	-0.961324	0.287763	-3.34068	0.000835735	0.00982654
Os10g0148100	1835.41	0.235624	0.0705388	3.34034	0.000836751	0.00982928
Os05g0480400	160.403	-0.73801	0.220947	-3.34022	0.000837125	0.00982928
Os02g0810900	201.767	-0.638898	0.191311	-3.33958	0.000839065	0.00984526
Os06g0661766	221.267	0.639143	0.19157	3.33635	0.000848865	0.00995338
Os11g0523700	31.3563	1.66789	0.500007	3.33572	0.000850776	0.00996891
Os08g0148600	91.1096	-0.987757	0.296222	-3.33451	0.000854486	0.0100055
Os05g0476400	28.2778	1.75086	0.52511	3.33426	0.00085526	0.0100077
Os02g0161900	8623.24	-0.151038	0.0453142	-3.33314	0.000858732	0.0100414
Os03g0722600	154.796	-0.732341	0.219737	-3.33281	0.000859728	0.0100461
Os06g0639100	414.347	0.448258	0.134509	3.33256	0.000860522	0.0100485
Os07g0557100	852.068	0.323748	0.0972299	3.32972	0.000869347	0.0101446
Os01g0841700	265.727	0.570898	0.171502	3.3288	0.000872203	0.0101709
Os03g0324900	135.26	-0.779064	0.234093	-3.32802	0.000874663	0.0101926
Os06g0571400	122.709	-0.83267	0.250372	-3.32573	0.000881866	0.0102695
Os08g0540100	43.7658	1.37024	0.412245	3.32384	0.000887864	0.0103323
Os03g0826600	904.074	-0.319252	0.0960678	-3.3232	0.000889925	0.0103492
Os06g0531600	38.9902	1.47183	0.443043	3.3221	0.000893433	0.010379
Os01g0846400	89.0834	-0.964919	0.290468	-3.32194	0.000893936	0.010379
Os01g0130000	88.6787	-0.975734	0.293735	-3.32182	0.00089432	0.010379
Os02g0286891	65.3548	1.12047	0.337477	3.32013	0.000899747	0.0104349
Os04g0542800	119.289	0.841347	0.253615	3.31742	0.000908522	0.0105294
Os02g0503900	14.9959	-2.77877	0.839338	-3.31066	0.00093075	0.0107797
Os12g0167900	241.933	-0.599143	0.18101	-3.31	0.000932946	0.0107978
Os03g0826800	328.449	-0.508581	0.153709	-3.30871	0.000937253	0.0108403
Os01g0825800	257.286	-0.560817	0.169786	-3.30308	0.00095629	0.0110455
Os05g0559400	91.6853	-0.962522	0.291402	-3.30308	0.0009563	0.0110455
Os03g0151800	488.397	0.456046	0.138139	3.30135	0.000962211	0.0111063
Os04g0669800	258.779	0.563762	0.170777	3.30116	0.000962865	0.0111063
Os12g0555600	26.6064	1.77819	0.538872	3.29984	0.000967386	0.0111508
Os08g0499400	15.4332	2.47742	0.750833	3.29956	0.000968362	0.0111545
Os03g0783100	25.9739	1.916	0.58097	3.29793	0.000973992	0.0112118
Os05g0209400	64.5789	1.11054	0.337021	3.29518	0.000983594	0.0113147
Os11g0482000	347.624	-0.482555	0.146484	-3.29426	0.000986806	0.0113439
Os01g0898500	20.2393	-2.18707	0.664021	-3.29368	0.00098885	0.0113597
Os07g0695300	16.5959	-2.59252	0.787963	-3.29015	0.00100135	0.0114955
Os05g0533800	184.562	-0.660757	0.200865	-3.28956	0.00100344	0.0115118
Os01g0925600	37.5063	-1.51996	0.462384	-3.28723	0.00101177	0.0115996
Os05g0545300	51.0236	-1.28337	0.390509	-3.28639	0.0010148	0.0116264
Os08g0175000	46.284	1.3325	0.405782	3.28378	0.00102425	0.0117269
Os06g0160450	54.6749	-1.23893	0.37736	-3.28316	0.0010265	0.0117446
Os02g0455400	37.0277	-1.51712	0.462214	-3.28229	0.00102967	0.011773
Os02g0662100	87.3298	0.944481	0.287803	3.28169	0.00103186	0.0117901
Os06g0160800	18.9751	2.17116	0.661655	3.28141	0.00103291	0.0117942
Os08g0505900	66.3731	1.09972	0.335365	3.27917	0.00104114	0.0118802
Os10g0417800	153.565	-0.783797	0.239206	-3.27666	0.00105044	0.0119645
Os08g0548300	182.172	-0.677919	0.206895	-3.27663	0.00105055	0.0119645
Os11g0155100	92.8311	-0.927768	0.283149	-3.2766	0.00105064	0.0119645
Os08g0558100	199.7	-0.648391	0.197913	-3.27614	0.00105236	0.0119692
Os03g0157900	225.324	-0.618416	0.188765	-3.27611	0.00105246	0.0119692
Os01g0383700	101.629	-0.889216	0.271659	-3.27328	0.00106306	0.0120816
Os04g0479200	228.653	-0.590619	0.180481	-3.27248	0.00106608	0.0121078
Os01g0706900	29.1298	-1.74975	0.534939	-3.27093	0.00107196	0.0121665
Os01g0102000	16.7359	2.31992	0.709333	3.27057	0.00107333	0.0121739
Os05g0332801	245.301	-0.576575	0.176347	-3.26955	0.00107721	0.0122098
Os04g0564700	281.28	0.525909	0.160953	3.26748	0.00108511	0.0122912
Os03g0803800	186.045	-0.665947	0.204075	-3.26324	0.00110144	0.0124679
Os02g0591800	62.3895	-1.13402	0.347606	-3.26237	0.00110483	0.0124979
Os02g0108900	25.8076	-1.85797	0.569621	-3.26177	0.00110719	0.0125162
Os04g0531100	79.2883	-1.01858	0.312402	-3.26048	0.00111223	0.0125648
Os02g0135500	223.02	-0.600528	0.184216	-3.25992	0.00111445	0.0125816
Os02g0625300	1322.99	-0.265276	0.0814239	-3.25796	0.00112217	0.0126603
Os12g0468600	208.905	0.607548	0.186603	3.25583	0.0011306	0.012747
Os04g0530500	151.676	0.721172	0.221529	3.25543	0.00113221	0.0127561
Os05g0542900	144.679	0.735401	0.225923	3.2551	0.00113351	0.0127561
Os05g0468900	110.317	0.841781	0.258606	3.25507	0.00113366	0.0127561
Os07g0591100	46.1576	1.3206	0.406152	3.2515	0.00114799	0.0129082
Os06g0638500	357.108	0.483415	0.148682	3.25132	0.0011487	0.0129082
Os04g0669900	117.992	0.805525	0.248047	3.24746	0.00116438	0.0130759
Os08g0517700	23.1568	-2.07151	0.638144	-3.24615	0.00116978	0.0131278
Os07g0688200	22.4456	-2.00356	0.617292	-3.24573	0.0011715	0.0131384
Os11g0427700	223.826	-0.595328	0.183695	-3.24086	0.0011917	0.0133562
Os03g0324700	24.0029	-1.98016	0.611148	-3.24006	0.00119503	0.0133846
Os07g0664600	84.1159	-0.974116	0.300675	-3.23976	0.0011963	0.0133901
Os03g0843500	199.696	0.632785	0.195438	3.23778	0.00120463	0.0134745
Os02g0204700	128.322	-0.780142	0.240967	-3.23755	0.00120561	0.0134765
Os09g0448200	133.841	0.759886	0.234769	3.23675	0.00120901	0.0135056
Os06g0239200	17.2455	-2.35746	0.728756	-3.23491	0.0012168	0.0135837
Os02g0650900	32.8496	1.54894	0.478857	3.23465	0.0012179	0.0135871
Os06g0136201	30.0653	1.67993	0.519544	3.23348	0.00122294	0.0136344
Os07g0634300	129.49	-0.774262	0.239621	-3.23119	0.00123274	0.0137347
Os06g0264650	330.191	-0.495297	0.153392	-3.22896	0.00124241	0.0138268
Os05g0363200	690.783	-0.347735	0.107694	-3.22891	0.00124263	0.0138268
Os08g0192900	127.44	-0.784775	0.243106	-3.22812	0.00124609	0.0138561
Os08g0409100	160.756	0.726459	0.225084	3.2275	0.00124879	0.013877
Os04g0162600	22.3656	-2.01274	0.624038	-3.22535	0.00125819	0.0139724
Os06g0656000	122.681	0.794449	0.24648	3.22317	0.00126779	0.0140698
Os01g0917200	92.0895	0.908368	0.282007	3.22108	0.00127707	0.0141636
Os10g0155100	28.5471	1.65841	0.516462	3.2111	0.00132227	0.0146553
Os07g0153400	156.838	0.690824	0.215248	3.20943	0.00132997	0.0147311
Os02g0763200	231.589	-0.588848	0.183506	-3.20887	0.00133257	0.0147502
Os05g0124000	52.9191	-1.23297	0.384428	-3.20729	0.00133992	0.0148177
Os01g0609900	93.985	-0.942401	0.293841	-3.20718	0.00134041	0.0148177
Os07g0159900	105.177	-0.859226	0.268039	-3.2056	0.00134779	0.0148897
Os05g0526900	22.5298	-1.97159	0.615086	-3.2054	0.00134877	0.0148908
Os02g0528000	33.3476	-1.5626	0.487724	-3.20386	0.00135596	0.014955
Os09g0533800	16.2473	-2.42702	0.757584	-3.20364	0.00135703	0.014955
Os01g0663300	124.37	0.817877	0.2553	3.2036	0.00135723	0.014955
Os01g0106400	30.979	-1.64764	0.514501	-3.2024	0.00136288	0.0150076
Os01g0807800	20.1019	2.0822	0.650409	3.20138	0.00136772	0.0150511
Os09g0474800	288.167	0.514962	0.161007	3.19838	0.001382	0.0151984
Os07g0534100	154.76	-0.729364	0.228367	-3.19382	0.00140404	0.015423
Os04g0452700	23.7612	-1.97315	0.617833	-3.19366	0.00140481	0.015423
Os01g0141900	79.8779	0.969863	0.30369	3.19359	0.00140515	0.015423
Os07g0613000	175.332	0.685027	0.21455	3.19286	0.00140872	0.0154523
Os05g0426300	266.563	-0.555937	0.174151	-3.19227	0.0014116	0.015474
Os02g0219800	167.417	0.662438	0.20762	3.19062	0.00141968	0.0155524
Os06g0199100	38.6789	1.40659	0.441507	3.18587	0.00144319	0.0157998
Os11g0213600	36.1931	-1.4969	0.469915	-3.18546	0.00144524	0.0158063
Os01g0888900	42.4475	-1.37715	0.432336	-3.18538	0.00144564	0.0158063
Os05g0524400	140.855	0.720866	0.226383	3.18427	0.0014512	0.0158569
Os01g0225000	227.527	-0.588835	0.185393	-3.17615	0.00149244	0.016297
Os05g0498200	20.9175	2.07161	0.652317	3.17577	0.00149437	0.0163077
Os02g0808500	159.216	-0.690088	0.217732	-3.16944	0.00152731	0.0166564
Os07g0227600	271.45	-0.528348	0.166717	-3.16914	0.00152892	0.0166633
Os02g0739900	77.6789	0.989028	0.312107	3.16888	0.00153028	0.0166674
Os06g0252800	199.865	-0.624366	0.19709	-3.16793	0.0015353	0.0167113
Os05g0316800	168.141	0.689201	0.217792	3.16449	0.00155356	0.0168994
Os03g0249100	161.067	0.668171	0.211397	3.16074	0.00157369	0.0171073
Os02g0766600	234.828	-0.573868	0.181572	-3.16055	0.00157473	0.0171077
Os01g0661601	411.838	0.432524	0.136869	3.16013	0.00157698	0.0171212
Os07g0176500	23.5713	-1.91668	0.606567	-3.15988	0.00157833	0.0171249
Os11g0213733	33.1755	-1.61876	0.512631	-3.15775	0.0015899	0.0172394
Os12g0514500	201.623	-0.631258	0.199958	-3.15695	0.00159431	0.0172762
Os08g0495500	106.38	-0.859256	0.272327	-3.15524	0.00160366	0.0173665
Os06g0174400	560.809	0.368178	0.116696	3.15503	0.0016048	0.0173678
Os12g0611000	50.5072	1.20048	0.380594	3.15423	0.0016092	0.0174043
Os06g0164500	106.545	-0.849782	0.269639	-3.15156	0.00162401	0.0175533
Os01g0863500	36.5765	1.44918	0.459891	3.15113	0.00162641	0.0175662
Os04g0267600	99.6416	0.855816	0.271604	3.15097	0.00162727	0.0175662
Os10g0557800	73.073	1.0093	0.320422	3.14991	0.0016332	0.0176191
Os12g0530000	72.2823	-1.01662	0.32296	-3.14783	0.00164489	0.0177339
Os07g0499800	368.895	-0.463092	0.147128	-3.14755	0.00164644	0.0177394
Os03g0212300	85.2017	0.921928	0.29296	3.14694	0.00164989	0.017763
Os03g0824100	213.675	0.591107	0.187844	3.14679	0.00165072	0.017763
Os12g0605100	108.147	0.817417	0.259942	3.14461	0.00166306	0.0178845
Os05g0394900	56.2981	1.13611	0.361334	3.14423	0.00166527	0.0178941
Os10g0572900	129.854	0.740135	0.235405	3.14409	0.00166606	0.0178941
Os08g0335200	25.205	-1.92048	0.610925	-3.14357	0.00166902	0.0179146
Os08g0119300	68.849	-1.09155	0.347349	-3.14253	0.00167496	0.0179669
Os07g0612400	92.1677	0.894548	0.284693	3.14215	0.00167712	0.0179788
Os11g0195500	226.51	-0.607126	0.193259	-3.14151	0.00168081	0.018007
Os05g0151200	157.907	-0.703753	0.224219	-3.13869	0.00169703	0.0181586
Os02g0633200	61.0824	-1.1023	0.351197	-3.13868	0.0016971	0.0181586
Os03g0820400	73.3269	-1.01387	0.323406	-3.13497	0.00171869	0.0183781
Os06g0483900	211.675	-0.589007	0.187923	-3.1343	0.00172263	0.0184086
Os02g0503100	4.53794	5.84922	1.86667	3.13351	0.00172729	NA
ENSRNA049470701	62.0065	1.09149	0.348415	3.13274	0.00173184	0.0184933
Os01g0866400	179.823	-0.634461	0.202536	-3.13259	0.00173273	0.0184933
Os02g0141300	1848.73	-0.22309	0.071243	-3.1314	0.00173975	0.018545
Os06g0181800	44.2979	-1.32663	0.423654	-3.1314	0.00173975	0.018545
Os03g0146300	132.402	0.735164	0.234992	3.12846	0.00175725	0.0187178
Os06g0167000	344.263	0.459151	0.146773	3.12831	0.00175816	0.0187178
Os09g0458400	170.12	-0.663536	0.212139	-3.12784	0.00176097	0.0187247
Os08g0117300	300.48	-0.491475	0.15713	-3.12783	0.00176102	0.0187247
Os05g0296200	14.6525	2.37946	0.761134	3.12621	0.00177077	0.0188166
Os08g0537900	462.554	-0.40529	0.129785	-3.12277	0.00179155	0.0190256
Os03g0372600	50.2024	-1.22841	0.393546	-3.12138	0.00180007	0.0191021
Os04g0679600	46.705	-1.29101	0.413623	-3.12123	0.001801	0.0191021
Os03g0299600	181.674	0.624711	0.200453	3.1165	0.00183015	0.0193991
Os03g0738700	97.491	0.848562	0.272325	3.11599	0.0018333	0.0194205
Os09g0376300	276.542	-0.51212	0.164407	-3.11495	0.00183974	0.0194696
Os01g0814200	10.6937	-3.4948	1.12197	-3.11487	0.00184023	0.0194696
Os04g0579200	962.381	-0.293646	0.0943081	-3.11369	0.00184761	0.0195355
Os01g0863300	310.253	-0.487093	0.15647	-3.11302	0.00185185	0.0195682
Os03g0856500	60.3332	1.1447	0.368145	3.10938	0.00187482	0.019792
Os01g0923700	1014.06	-0.279877	0.0900131	-3.10929	0.00187537	0.019792
Os09g0401300	187.497	-0.625137	0.201103	-3.10854	0.00188013	0.0198202
Os11g0121600	266.833	-0.523125	0.168288	-3.10851	0.00188036	0.0198202
Os03g0165900	27.5016	-1.71552	0.551991	-3.10787	0.0018844	0.0198504
Os03g0180000	266.541	-0.552394	0.177934	-3.1045	0.00190604	0.0200659
ENSRNA049466235	25.4942	1.70557	0.549788	3.10223	0.00192067	0.0202075
Os01g0339400	12.7297	-2.93294	0.945733	-3.10124	0.00192712	0.0202627
Os10g0195600	30.3459	-1.62088	0.522793	-3.10043	0.00193241	0.0203059
Os03g0243300	331.29	0.463788	0.149632	3.09951	0.00193838	0.020356
Os06g0111200	25.658	-1.78044	0.574487	-3.09918	0.0019406	0.0203667
Os01g0309451	154.776	-0.675373	0.217983	-3.09828	0.00194646	0.0204156
Os08g0418600	29.8312	-1.60137	0.517181	-3.09634	0.00195923	0.0205369
Os11g0599000	16.8432	-2.4007	0.775751	-3.09468	0.00197027	0.0206399
Os11g0581900	203.469	0.591067	0.191054	3.09372	0.00197663	0.0206938
Os09g0324200	29.9845	-1.6293	0.526691	-3.09347	0.00197828	0.0206983
Os11g0230700	54.1761	-1.18203	0.382355	-3.09145	0.00199184	0.020825
Os01g0550300	1010.07	-0.275291	0.0890537	-3.0913	0.00199284	0.020825
Os06g0270200	84.9888	-0.915998	0.296402	-3.09039	0.00199893	0.0208758
Os02g0138600	267.003	-0.522649	0.169218	-3.0886	0.00201099	0.0209888
Os08g0524400	251.405	0.555879	0.1801	3.0865	0.00202529	0.0211252
Os01g0354700	47.0978	1.226	0.397381	3.08521	0.00203412	0.0212042
Os10g0423300	31.578	1.50718	0.488731	3.08387	0.00204324	0.0212797
Os09g0543100	185.986	-0.61797	0.200402	-3.08365	0.0020448	0.0212797
Os02g0110400	70.3244	-1.01245	0.328333	-3.0836	0.00204512	0.0212797
Os05g0474400	336.892	-0.466739	0.151405	-3.08271	0.00205125	0.0213305
Os02g0532800	34.4825	-1.47538	0.478806	-3.08138	0.00206042	0.0214128
Os07g0216100	77.9036	0.94487	0.30695	3.07825	0.0020822	0.0216259
Os02g0618000	85.2738	0.90063	0.29264	3.0776	0.00208674	0.0216495
Os04g0654400	29.2629	-1.65227	0.536877	-3.07756	0.00208702	0.0216495
Os04g0616500	112.654	0.779851	0.253607	3.07503	0.0021048	0.0218206
Os05g0132100	1181.31	0.269622	0.0876956	3.07452	0.00210839	0.0218446
Os06g0168700	17.8232	2.08416	0.67796	3.07416	0.00211095	0.0218577
Os02g0198500	55.8188	-1.16141	0.377913	-3.07323	0.00211755	0.0219022
Os03g0765900	42.0371	1.29827	0.42245	3.07319	0.00211782	0.0219022
Os02g0260700	238.069	0.535761	0.174531	3.06972	0.00214261	0.022145
Os02g0114200	453.253	-0.40806	0.132952	-3.06922	0.00214618	0.0221685
Os12g0133050	112.9	-0.81097	0.264273	-3.06869	0.00215002	0.0221947
Os05g0125500	410.762	-0.425219	0.138586	-3.06827	0.00215303	0.0222123
Os07g0688700	64.7903	1.03484	0.337471	3.06646	0.00216608	0.0223334
Os06g0152550	35.7921	1.39836	0.456278	3.06471	0.00217882	0.0224511
Os02g0624100	13.8151	-2.58502	0.844069	-3.06257	0.00219444	0.0225984
Os11g0693800	59.2887	1.09185	0.35658	3.06201	0.00219857	0.0226239
Os07g0585100	457.347	0.390315	0.127483	3.06171	0.0022008	0.0226239
Os03g0314100	216.596	0.590502	0.192872	3.06163	0.00220135	0.0226239
Os01g0136400	255.005	0.519981	0.169845	3.06151	0.00220225	0.0226239
Os06g0233800	82.3722	-0.939316	0.307013	-3.05953	0.00221684	0.0227601
Os05g0481900	57.6283	1.09694	0.358819	3.05708	0.00223501	0.0229328
Os06g0118600	42.9877	-1.29754	0.4246	-3.05592	0.00224374	0.022997
Os04g0576900	17.0845	2.09931	0.686973	3.05589	0.00224397	0.022997
Os04g0592600	129.638	0.722795	0.236566	3.05537	0.00224784	0.0230227
Os11g0461000	32.0729	-1.5576	0.510014	-3.05404	0.00225785	0.0231114
Os06g0602600	215.761	0.560062	0.183451	3.05293	0.00226618	0.0231827
Os07g0548800	423.31	-0.406284	0.13312	-3.05202	0.00227309	0.0232394
Os02g0192300	250.408	-0.525177	0.172099	-3.0516	0.00227624	0.0232576
Os02g0229000	126.518	-0.73566	0.24117	-3.05037	0.00228556	0.0233262
Os11g0519500	47.244	-1.22984	0.403178	-3.05036	0.0022857	0.0233262
Os02g0713700	66.142	-1.05167	0.344793	-3.05015	0.0022873	0.0233286
Os02g0674800	233.301	0.539891	0.177016	3.04995	0.0022888	0.0233299
Os03g0123800	72.4568	-0.986806	0.323629	-3.04919	0.00229461	0.0233699
Os10g0469900	58.2376	-1.1189	0.366966	-3.04906	0.00229561	0.0233699
Os01g0191100	78.8304	-0.976481	0.320274	-3.04889	0.00229685	0.0233699
Os01g0779300	177.183	-0.63069	0.206892	-3.04841	0.00230058	0.0233939
Os11g0432900	181.347	0.614972	0.201879	3.04624	0.00231723	0.0235491
Os06g0682633	43.2904	1.26195	0.414393	3.04531	0.00232441	0.0236079
Os02g0185200	36.7333	-1.39924	0.460173	-3.04068	0.00236045	0.0239596
Os10g0575600	38.9573	1.34023	0.44093	3.03955	0.00236932	0.0240353
Os01g0772400	238.742	-0.535141	0.176074	-3.03929	0.00237139	0.024042
Os07g0526600	59.4909	-1.08092	0.35584	-3.03767	0.00238413	0.0241567
Os02g0759400	29.8318	-1.5914	0.524086	-3.03652	0.00239327	0.0242349
Os03g0225700	81.9755	-0.936487	0.308526	-3.03536	0.00240253	0.0243061
Os09g0246500	352.222	0.444151	0.14633	3.03528	0.00240316	0.0243061
Os08g0510900	8.69128	-4.90738	1.61759	-3.03376	0.00241529	NA
Os07g0170100	211.34	-0.57384	0.189192	-3.03311	0.00242043	0.0244662
Os09g0386200	193.165	0.590003	0.194553	3.03261	0.00242449	0.0244927
Os07g0585500	287.758	-0.486922	0.160613	-3.03165	0.00243225	0.0245565
Os04g0566500	367.415	0.44377	0.146396	3.03129	0.00243511	0.0245708
Os05g0146100	120.089	-0.75124	0.247942	-3.02991	0.00244627	0.024657
Os02g0584700	19.7235	1.99024	0.656872	3.02987	0.00244656	0.024657
Os04g0585050	448.178	0.391371	0.129248	3.02805	0.00246138	0.0247917
Os06g0335900	41.4157	-1.35501	0.447701	-3.02659	0.00247326	0.0248966
Os04g0636500	24.9455	-1.75948	0.581477	-3.02587	0.00247915	0.0249412
Os08g0157500	327.607	-0.476275	0.157518	-3.02362	0.0024977	0.0251095
Os01g0186000	29.1157	-1.58313	0.52361	-3.02348	0.00249884	0.0251095
Os09g0452200	8.21585	3.56588	1.18029	3.0212	0.00251773	NA
Os04g0405500	49.4054	1.19009	0.393946	3.02095	0.0025198	0.0253052
Os12g0161100	66.9186	-1.02411	0.339311	-3.01821	0.0025427	0.0255201
Os04g0572800	152.154	0.663899	0.220016	3.01751	0.00254862	0.0255644
Os05g0553400	301.004	-0.473392	0.1569	-3.01715	0.00255161	0.0255792
Os06g0319700	74.4366	-0.953346	0.316087	-3.01609	0.00256061	0.0256515
Os11g0696400	11.0203	-3.07412	1.01929	-3.01594	0.00256183	0.0256515
Os03g0149000	4.73516	-5.49423	1.82179	-3.01584	0.00256265	NA
Os01g0273300	341.864	-0.457864	0.151884	-3.01456	0.00257352	0.0257534
Os03g0246100	244.932	0.522019	0.17321	3.0138	0.00257999	0.0258029
Os01g0255000	1231.85	0.246149	0.0817	3.01284	0.00258818	0.0258605
Os03g0645100	91.058	0.860836	0.285729	3.01277	0.00258878	0.0258605
Os10g0132500	4.20035	5.70861	1.895	3.01246	0.0025914	NA
Os03g0323900	33.162	-1.48455	0.492857	-3.01213	0.00259423	0.0258996
Os12g0285100	677.128	0.320384	0.106399	3.01116	0.00260252	0.0259672
Os01g0710700	46.3201	1.2182	0.404769	3.00963	0.00261568	0.0260831
Os08g0414500	25.9076	-1.70213	0.5656	-3.00942	0.00261743	0.0260853
Os01g0199300	26.0619	1.74343	0.579383	3.00912	0.00262003	0.0260959
EPlORYSAT000373608	861.849	0.859	0.285648	3.0072	0.00263664	0.026246
Os03g0799300	12.8522	2.47336	0.823303	3.00419	0.00266291	0.026492
Os03g0284400	71.5158	0.971447	0.323633	3.0017	0.00268479	0.0266827
Os07g0187400	123.5	-0.751957	0.250515	-3.00165	0.00268522	0.0266827
Os04g0450701	149.686	-0.671235	0.223808	-2.99915	0.00270732	0.0268866
Os08g0437300	46.1256	-1.22256	0.407803	-2.99792	0.00271831	0.02698
Os07g0225300	21.4175	-1.94825	0.649952	-2.99752	0.00272182	0.0269991
Os04g0531900	48.0132	-1.19759	0.399612	-2.99687	0.00272764	0.027041
Os06g0128700	968.85	-0.27462	0.0916672	-2.99584	0.00273694	0.0271174
Os06g0261300	8.45511	3.59262	1.19968	2.99465	0.00274762	NA
Os01g0822800	142.551	0.678169	0.226549	2.99348	0.00275815	0.0273116
Os02g0107800	8.37625	-4.84978	1.62018	-2.99335	0.00275929	NA
Os10g0137700	55.9226	-1.09944	0.367509	-2.99159	0.00277524	0.0274494
Os07g0192700	37.4445	1.37057	0.45814	2.99159	0.00277529	0.0274494
Os01g0118400	107.786	-0.793022	0.265346	-2.98863	0.00280232	0.0277006
Os06g0196200	11.7034	-2.82746	0.946218	-2.98817	0.00280653	0.0277261
Os02g0698000	55.1016	1.09816	0.367678	2.98674	0.00281967	0.0278397
Os02g0804100	52.789	-1.14025	0.38209	-2.98423	0.00284289	0.0280527
Os03g0609500	75.6559	0.984385	0.329912	2.98379	0.00284706	0.0280776
Os08g0237000	109.324	-0.779611	0.261399	-2.98246	0.00285946	0.0281835
Os03g0274300	226.768	-0.538362	0.180571	-2.98145	0.00286891	0.0282603
Os10g0436800	48.1774	-1.1814	0.396416	-2.98021	0.00288047	0.0283577
Os04g0115700	103.101	0.802778	0.269408	2.97978	0.00288456	0.0283813
Os05g0345175	18.4392	2.04982	0.687951	2.97961	0.0028862	0.0283813
Os11g0592000	32.7248	-1.47874	0.496334	-2.97932	0.00288889	0.0283913
Os06g0503250	49.6917	1.17239	0.393639	2.97835	0.00289809	0.0284652
Os01g0801600	117.649	-0.746677	0.250734	-2.97797	0.00290166	0.0284838
Os03g0738600	33.1096	1.47024	0.493867	2.97699	0.00291097	0.0285588
Os03g0249500	281.659	-0.482203	0.161997	-2.97661	0.00291454	0.0285773
Os03g0668900	33.7279	-1.44841	0.486652	-2.97628	0.00291765	0.0285833
Os03g0438100	154.025	0.644219	0.216467	2.97606	0.00291974	0.0285833
Os04g0657600	41.5517	1.32924	0.446651	2.97602	0.0029202	0.0285833
Os03g0832600	377.636	-0.422216	0.141952	-2.97435	0.00293606	0.028722
Os09g0258700	11.878	2.59294	0.872724	2.97109	0.00296746	0.0290125
Os06g0133900	335.918	0.44319	0.149228	2.96989	0.00297909	0.0291095
Os03g0327800	70.618	-0.979005	0.329965	-2.967	0.00300725	0.0293677
Os06g0650900	68.0314	-1.03375	0.348482	-2.96645	0.00301261	0.0294032
Os09g0372900	143.315	0.664012	0.223923	2.96536	0.0030233	0.0294906
Os05g0159500	33.6834	-1.48582	0.501404	-2.96332	0.00304343	0.0296699
Os07g0229900	124.58	-0.758443	0.255993	-2.96275	0.00304908	0.029708
Os05g0412000	356.282	-0.428642	0.14471	-2.96208	0.00305569	0.0297554
Os04g0642000	29.3371	1.51265	0.510765	2.96153	0.00306117	0.0297818
Os04g0471700	169.631	0.611322	0.206426	2.96145	0.00306191	0.0297818
Os07g0592000	91.4744	0.8674	0.292954	2.96087	0.00306773	0.0298213
Os01g0705000	49.7656	1.14571	0.387103	2.95969	0.00307944	0.0299181
Os01g0369200	266.89	-0.496082	0.16767	-2.95868	0.00308958	0.0299995
Os02g0724300	128.462	-0.714029	0.241357	-2.95839	0.00309255	0.0300063
Os01g0136450	108.711	0.763726	0.258182	2.95809	0.00309555	0.0300063
Os09g0314500	51.4547	1.11655	0.37747	2.95798	0.00309667	0.0300063
Os02g0674233	19.3573	1.95233	0.660038	2.95791	0.00309735	0.0300063
Os04g0587400	63.1482	-1.03563	0.350298	-2.95643	0.00311221	0.0301331
Os04g0492400	93.7338	-0.829838	0.280744	-2.95585	0.00311808	0.0301728
Os07g0600700	30.6386	1.47201	0.498101	2.95524	0.00312424	0.0302152
Os05g0178600	277.439	-0.485984	0.164464	-2.95496	0.00312712	0.0302259
Os01g0133832	24.7092	1.63752	0.554295	2.95423	0.00313446	0.0302796
Os07g0571700	44.902	1.20301	0.407373	2.95308	0.0031462	0.0303758
Os08g0241800	578.54	-0.340772	0.115478	-2.95096	0.00316788	0.0305677
Os03g0218400	33.5486	1.40263	0.476122	2.94595	0.00321968	0.0310469
Os02g0705400	108.728	-0.770983	0.261723	-2.9458	0.00322119	0.0310469
Os01g0183800	259.236	0.495761	0.168367	2.94453	0.00323448	0.0311573
Os03g0390200	52.5582	-1.11437	0.378485	-2.94429	0.003237	0.0311639
Os02g0610700	78.8231	0.909642	0.30906	2.94325	0.00324786	0.0312508
Os01g0551000	464.408	0.376819	0.128111	2.94134	0.00326798	0.0314266
Os07g0139400	481.924	-0.370925	0.126116	-2.94115	0.00326999	0.0314281
Os11g0533100	42.7917	1.22006	0.415295	2.93782	0.00330533	0.0317499
Os12g0406200	60.0941	-1.07795	0.366966	-2.93745	0.00330922	0.0317693
Os08g0344600	43.8899	1.21434	0.413505	2.93671	0.00331717	0.0318276
Os11g0220300	3.87561	5.6126	1.91125	2.9366	0.00331829	NA
Os02g0115900	156.175	-0.647168	0.220462	-2.93552	0.00332994	0.0319253
Os01g0284300	40.3761	1.29834	0.442302	2.93541	0.00333111	0.0319253
Os09g0433800	51.7078	-1.14524	0.390188	-2.93511	0.00333435	0.0319383
Os03g0805500	79.4269	0.891132	0.303722	2.93404	0.00334578	0.0320298
Os04g0499100	15.128	2.15527	0.734926	2.93263	0.003361	0.0321575
Os01g0957100	63.6561	1.0126	0.345381	2.93182	0.00336978	0.0322233
Os01g0586450	112.756	0.776552	0.265074	2.92956	0.00339438	0.0324291
Os11g0638900	78.0649	0.916784	0.312949	2.9295	0.00339511	0.0324291
Os07g0173501	103.226	-0.784347	0.267964	-2.92706	0.00342186	0.0326661
Os07g0690600	25.7616	1.5907	0.543667	2.92587	0.00343494	0.0327726
Os07g0575100	506.621	-0.364481	0.1246	-2.92521	0.00344223	0.0328238
Os04g0381600	133.198	0.688569	0.235519	2.92363	0.00345975	0.0329724
Os07g0106900	23.1543	-1.73092	0.592159	-2.92307	0.00346604	0.0330138
Os01g0567500	12.9817	-2.64177	0.903899	-2.92264	0.00347081	0.0330407
Os11g0698567	8.82143	3.17207	1.08581	2.92138	0.00348487	NA
Os01g0854800	19.9158	1.84198	0.630579	2.9211	0.00348797	0.0331855
Os02g0812600	26.4112	1.55921	0.534187	2.91884	0.00351332	0.033408
Os04g0395600	391.767	0.404696	0.13877	2.91631	0.00354195	0.0336614
Os09g0456200	164.521	0.611196	0.209726	2.91427	0.00356523	0.0338637
Os01g0382400	40.7955	-1.43045	0.49092	-2.91382	0.00357034	0.0338933
Os09g0491756	143.922	-0.65767	0.225827	-2.91228	0.003588	0.034042
Os09g0333600	33.838	1.37635	0.473065	2.90944	0.00362078	0.0343338
Os11g0631100	21.4591	1.74864	0.601563	2.90683	0.00365106	0.0346016
Os01g0698000	265.404	-0.49284	0.169556	-2.90666	0.00365314	0.0346021
Os05g0468500	893.104	-0.276192	0.0951659	-2.90222	0.00370533	0.0350769
Os03g0133400	41.5225	-1.25172	0.431475	-2.90104	0.00371931	0.0351896
Os07g0613800	55.2107	-1.082	0.373236	-2.89897	0.00374396	0.0354031
Os04g0301700	41.4828	-1.25016	0.431514	-2.89716	0.00376557	0.0355877
Os03g0765400	178.172	0.599823	0.207114	2.8961	0.00377834	0.0356885
Os08g0429800	4.34077	-5.36705	1.85388	-2.89503	0.00379118	NA
Os12g0485150	48.9836	1.13432	0.391886	2.89452	0.00379742	0.0358389
Os02g0327500	51.2786	-1.11293	0.384508	-2.89443	0.00379847	0.0358389
Os01g0311400	68.7878	-0.962195	0.332605	-2.8929	0.00381697	0.0359934
Os01g0110700	26.1994	-1.62411	0.561467	-2.89262	0.00382044	0.0360061
Os05g0299500	57.6966	-1.06955	0.369887	-2.89157	0.00383326	0.0361069
Os11g0121300	42.8467	-1.23202	0.426234	-2.89048	0.0038466	0.0362126
Os11g0159500	28.2836	-1.55308	0.537437	-2.88978	0.00385509	0.0362724
Os09g0476800	49.9372	1.15694	0.400533	2.88851	0.00387076	0.0363997
Os12g0617800	87.2994	-0.925438	0.320434	-2.88808	0.00387602	0.036429
Os06g0203800	36.0235	1.33406	0.462147	2.88666	0.00389352	0.0365733
Os01g0275600	403.294	0.401384	0.139067	2.88627	0.00389835	0.0365984
Os03g0818200	253.115	0.499834	0.173204	2.8858	0.00390414	0.0366326
Os12g0466200	895.161	-0.286081	0.0991886	-2.88421	0.00392397	0.0367983
Os02g0788600	188.881	0.571515	0.198293	2.88218	0.0039494	0.0370164
Os01g0864500	21.4754	-1.7805	0.617863	-2.88171	0.0039552	0.0370503
Os01g0369600	109.865	-0.75359	0.261533	-2.88143	0.0039587	0.0370626
Os03g0356652	133.004	0.683329	0.237229	2.88046	0.003971	0.0371574
Os02g0175400	200.335	0.555035	0.192814	2.8786	0.00399446	0.0373563
Os01g0720400	15.1868	-2.25138	0.782302	-2.87789	0.00400349	0.0374202
Os03g0781501	136.289	-0.667202	0.231858	-2.87764	0.00400666	0.0374292
Os02g0714300	53.7523	-1.12213	0.390056	-2.87684	0.00401685	0.0374927
Os04g0321800	32.176	-1.42428	0.495099	-2.87676	0.00401786	0.0374927
Os02g0762400	70.3548	-0.945012	0.328908	-2.87318	0.00406359	0.0378986
Os04g0546500	9.27257	2.97367	1.03565	2.87131	0.00408781	NA
Os11g0172100	28.2073	-1.53289	0.534133	-2.86987	0.00410636	0.0382765
Os02g0724500	63.1665	-0.994605	0.346645	-2.86924	0.00411464	0.0383327
Os08g0442900	17.9475	-2.01649	0.703319	-2.8671	0.00414246	0.0385707
Os11g0129500	14.6775	2.31278	0.806743	2.86681	0.00414636	0.0385859
Os01g0782200	69.4581	-0.974144	0.340015	-2.865	0.00417008	0.0387854
Os03g0679700	95.9675	0.799159	0.279067	2.86369	0.00418744	0.0389256
Os01g0187600	62.4406	-1.00476	0.350912	-2.86328	0.00419284	0.0389544
Os01g0697100	37.0307	1.32924	0.464598	2.86105	0.00422236	0.0392073
Os06g0600400	46.8263	-1.15174	0.402598	-2.86077	0.00422617	0.0392212
Os12g0529800	25.8435	-1.59972	0.55926	-2.86042	0.00423083	0.0392431
Os09g0436000	41.6923	1.21705	0.425633	2.85939	0.00424452	0.0393486
Os03g0292200	106.784	-0.804697	0.281447	-2.85914	0.00424795	0.0393564
Os06g0684000	44.5968	1.15879	0.405316	2.85898	0.00424999	0.0393564
Os05g0269100	208.476	0.545611	0.190862	2.85866	0.0042543	0.0393748
Os08g0300300	61.2526	1.04107	0.364513	2.85606	0.00428933	0.0396775
Os04g0390500	506.555	-0.351139	0.122981	-2.85524	0.00430046	0.0397588
Os11g0520500	48.0259	-1.1557	0.405179	-2.85232	0.00434009	0.0401024
Os02g0751300	25.4668	-1.71996	0.603037	-2.85216	0.00434234	0.0401024
Os01g0721900	112.969	-0.731112	0.256415	-2.85128	0.00435433	0.0401913
Os03g0238600	51.0423	-1.09836	0.385764	-2.84723	0.00441021	0.040685
Os04g0612700	432.377	0.37391	0.131346	2.84675	0.00441677	0.0407233
Os03g0731900	161.756	0.599411	0.21071	2.84473	0.00444493	0.0409608
Os03g0124300	209.452	-0.549933	0.193363	-2.84405	0.00445445	0.0410263
Os01g0708700	164.671	0.602792	0.212065	2.84249	0.0044762	0.0412043
Os01g0948300	372.171	0.399464	0.140549	2.84217	0.00448079	0.0412242
Os04g0435700	352.855	-0.417338	0.146936	-2.84027	0.00450759	0.0414123
Os03g0129900	188.308	0.558208	0.196538	2.84021	0.00450843	0.0414123
Os01g0739400	201.473	-0.561389	0.197661	-2.84016	0.00450904	0.0414123
Os04g0545700	194.297	-0.560266	0.197284	-2.8399	0.00451281	0.0414123
Os04g0413600	106.333	-0.752147	0.264854	-2.83985	0.00451341	0.0414123
Os01g0575000	183.463	0.603429	0.212529	2.83927	0.00452167	0.0414657
Os01g0738400	31.9798	1.43181	0.504466	2.83826	0.004536	0.0415747
Os01g0645900	78.2337	-0.885505	0.312037	-2.83782	0.00454234	0.0416104
Os01g0233000	118.839	-0.709941	0.250396	-2.83527	0.00457866	0.0419205
Os01g0132000	53.2095	-1.0832	0.382227	-2.83392	0.0045981	0.0420758
Os08g0425500	127.371	-0.682453	0.240834	-2.8337	0.00460121	0.0420817
Os01g0140100	474.397	0.363496	0.128289	2.83343	0.00460519	0.0420954
Os06g0338200	46.261	-1.16647	0.411825	-2.83245	0.0046193	0.0422017
Os02g0817700	771.366	-0.28636	0.101114	-2.83205	0.00462501	0.0422311
Os06g0681000	26.0809	1.56402	0.552721	2.82967	0.00465967	0.0425248
Os10g0563600	324.326	-0.434499	0.153638	-2.82807	0.00468301	0.0427149
Os01g0500900	55.5813	-1.05204	0.372135	-2.82704	0.00469805	0.0428291
Os05g0159200	135.738	-0.657543	0.232631	-2.82655	0.0047052	0.0428656
Os09g0252100	72.3729	0.938754	0.332135	2.82642	0.0047071	0.0428656
Os03g0308200	97.8795	0.766157	0.271249	2.82455	0.00473467	0.0430936
Os02g0521300	165.116	0.594637	0.21056	2.82408	0.00474173	0.0431325
Os06g0138200	112.281	-0.73809	0.261371	-2.82392	0.00474402	0.0431325
Os05g0557600	238.462	0.504829	0.178887	2.82205	0.00477174	0.0433614
Os01g0674500	154.644	-0.61507	0.218083	-2.82034	0.00479723	0.0435697
Os05g0357500	14.3204	2.2489	0.79773	2.81912	0.0048155	0.0437123
Os02g0134000	27.5356	1.47347	0.522793	2.81846	0.00482554	0.04378
Os10g0477600	80.3668	-0.875549	0.310689	-2.81809	0.00483101	0.0438063
Os01g0848250	29.1625	1.42889	0.507361	2.81631	0.00485787	0.0440264
Os03g0201400	65.8154	-0.984399	0.349831	-2.81392	0.00489409	0.044331
Os04g0506800	38.8058	-1.24718	0.443673	-2.81104	0.00493816	0.0446893
Os10g0175500	17.8742	-1.95878	0.696864	-2.81085	0.00494101	0.0446893
Os11g0582100	258.918	-0.48634	0.173024	-2.81082	0.00494153	0.0446893
Os05g0373700	88.2132	-0.818042	0.291067	-2.8105	0.0049465	0.0447034
Os07g0604300	26.1285	-1.56024	0.55517	-2.81038	0.00494835	0.0447034
Os11g0496500	43.7001	-1.18187	0.420584	-2.81007	0.00495307	0.0447223
Os09g0325700	1780.13	-0.206385	0.0734599	-2.80949	0.00496207	0.0447798
Os11g0644100	6.69829	3.85792	1.37344	2.80895	0.00497037	NA
Os10g0542700	8.20489	3.08734	1.09925	2.80859	0.00497591	NA
Os01g0847700	37.4868	1.28952	0.459208	2.80815	0.0049827	0.0449421
Os03g0225100	175.949	0.579678	0.206451	2.80782	0.00498783	0.0449645
Os07g0227200	79.1107	0.847098	0.301747	2.80731	0.00499573	0.0450118
Os01g0761300	104.139	0.77377	0.275715	2.80641	0.0050097	0.0451138
Os10g0420332	28.0618	1.45608	0.518989	2.80561	0.00502213	0.0452019
Os06g0647500	1087.37	0.241909	0.0862555	2.80456	0.0050385	0.0452749
Os04g0507500	288.245	0.448579	0.159951	2.80447	0.0050399	0.0452749
Os07g0148800	70.099	0.90424	0.322429	2.80446	0.00504005	0.0452749
Os01g0857200	59.5765	0.980689	0.349695	2.80441	0.0050409	0.0452749
Os03g0122300	216.456	0.514393	0.183452	2.80396	0.00504795	0.0453143
Os05g0113500	422.481	0.381416	0.136042	2.80366	0.0050526	0.0453321
Os04g0530600	127.37	-0.67867	0.242139	-2.80281	0.0050659	0.045409
Os12g0280801	158.313	0.601368	0.214562	2.80277	0.00506651	0.045409
ENSRNA049471043	269.299	0.462948	0.165194	2.80245	0.00507168	0.0454314
Os12g0604500	6.25755	4.79868	1.71272	2.80179	0.00508201	NA
Os02g0113300	10.0343	-2.91655	1.04099	-2.80171	0.00508321	NA
Os04g0445700	607.392	0.313176	0.111983	2.79665	0.00516352	0.0462168
Os07g0656900	116.038	-0.705818	0.252387	-2.79657	0.0051648	0.0462168
Os02g0302200	190.689	-0.552442	0.197606	-2.79568	0.0051791	0.0463204
Os04g0305700	40.3383	1.18819	0.425177	2.79458	0.0051967	0.0464534
Os03g0656500	1246.46	-0.227216	0.0813381	-2.79348	0.00521441	0.0465872
Os05g0574600	1329.13	-0.229684	0.082227	-2.79329	0.00521741	0.0465895
Os03g0425900	32.3872	-1.36605	0.489119	-2.79288	0.00522414	0.0466068
Os02g0797200	57.478	-1.00801	0.360926	-2.79284	0.00522482	0.0466068
Os03g0817800	196.863	0.537854	0.192626	2.79222	0.0052347	0.0466704
Os08g0417000	620.879	0.313779	0.112388	2.79191	0.00523977	0.046691
Os04g0293100	4.02453	-5.26292	1.88544	-2.79134	0.00524899	NA
Os06g0597400	110.086	0.715887	0.256535	2.7906	0.005261	0.0468557
Os01g0860400	49.9599	-1.10452	0.395862	-2.79017	0.00526811	0.0468944
Os01g0878800	42.2153	-1.20316	0.431248	-2.78995	0.00527157	0.0469007
Os04g0439600	16.0293	-2.10591	0.755133	-2.78879	0.00529046	0.0470442
Os06g0523300	30.0185	-1.44058	0.51697	-2.78657	0.00532685	0.047343
Os03g0177300	171.082	0.588431	0.211205	2.78606	0.00533528	0.0473931
Os01g0236300	172.411	-0.587654	0.210971	-2.78548	0.00534489	0.0474537
Os07g0142900	86.0657	0.815529	0.292814	2.78515	0.00535035	0.0474774
Os05g0139100	65.5436	-0.955892	0.343257	-2.78477	0.00535661	0.0475081
Os01g0531500	105.095	0.750313	0.269464	2.78446	0.0053617	0.0475285
Os02g0130000	44.7409	-1.17008	0.420361	-2.78351	0.00537735	0.0475963
Os04g0686800	22.1622	-1.70315	0.611876	-2.78349	0.0053777	0.0475963
Os09g0403300	27.656	-1.48309	0.532818	-2.78349	0.00537775	0.0475963
Os01g0881300	213.425	-0.521238	0.18731	-2.78275	0.00539001	0.0476747
Os04g0227500	15.7521	-2.1395	0.768881	-2.78262	0.00539222	0.0476747
Os08g0345700	220.727	0.505885	0.18189	2.78126	0.00541476	0.0478491
Os01g0667900	300.721	-0.43725	0.157231	-2.78095	0.00542006	0.0478711
Os03g0118450	75.8126	-0.934724	0.33633	-2.77919	0.00544951	0.0480978
Os01g0673800	35.0297	1.28192	0.461276	2.77908	0.00545139	0.0480978
Os04g0662900	129.254	0.661174	0.238125	2.77659	0.00549326	0.0484422
Os05g0365500	132.083	-0.65931	0.23756	-2.77534	0.00551436	0.0486029
Os04g0605300	48.0821	-1.09929	0.396297	-2.77389	0.00553897	0.0487865
Os03g0850200	68.6754	-0.936136	0.337496	-2.77377	0.0055411	0.0487865
Os09g0530200	11.4347	-2.54651	0.918136	-2.77356	0.00554464	0.0487865
Os03g0197800	82.3104	-0.832803	0.300278	-2.77344	0.00554665	0.0487865
Os01g0844000	575.985	-0.320163	0.115465	-2.77281	0.00555746	0.0488562
Os01g0868900	30.7462	-1.38984	0.501891	-2.7692	0.00561936	0.0493749
Os07g0495000	63.8204	0.939388	0.339511	2.76689	0.00565945	0.0497014
Os04g0689000	14.553	2.11684	0.765208	2.76635	0.00566874	0.0497436
Os08g0129300	12.5538	2.25798	0.816255	2.76627	0.00567011	0.0497436
Os09g0274800	12.5556	2.2935	0.829263	2.76571	0.00567994	0.0497841
Os12g0174100	96.5834	-0.763698	0.276142	-2.7656	0.00568188	0.0497841
Os04g0605500	800.028	-0.286197	0.103488	-2.7655	0.0056835	0.0497841
Os08g0235550	98.4796	0.74587	0.269904	2.76347	0.00571905	0.0500461
Os02g0176700	318.432	0.423704	0.153324	2.76345	0.0057193	0.0500461
Os12g0242800	246.457	0.481578	0.174289	2.7631	0.00572545	0.0500741
Os05g0522500	57.9242	-0.994235	0.359858	-2.76285	0.00572989	0.0500872
Os01g0962300	80.8602	0.858641	0.310823	2.76248	0.00573639	0.0501183
Os01g0347600	13.3169	-2.2704	0.822042	-2.76191	0.0057465	0.0501808
Os04g0307200	279.623	0.452143	0.16379	2.76051	0.00577116	0.0503502
Os12g0569200	23.0708	1.58066	0.572607	2.76047	0.00577183	0.0503502
Os07g0469200	45.3551	1.10532	0.400599	2.75916	0.00579507	0.0505271
Os04g0670000	109.211	0.728347	0.264278	2.75599	0.00585149	0.0509928
Os03g0255500	40.5323	-1.21472	0.440831	-2.75552	0.00585983	0.0510394
Os10g0518300	118.647	0.679681	0.246851	2.7534	0.00589797	0.0513452
Os01g0923000	235.25	-0.489092	0.177663	-2.75291	0.00590681	0.0513959
Os05g0362500	99.7365	0.75078	0.272743	2.7527	0.00591058	0.0514024
ENSRNA049475677	46.2114	1.15538	0.419868	2.75177	0.00592733	0.0515217
Os01g0284900	27.2152	-1.50301	0.546369	-2.75091	0.00594294	0.051631
Os02g0634700	200.86	-0.543545	0.197611	-2.75058	0.00594907	0.0516579
Os02g0580600	25.7134	-1.65774	0.60282	-2.74997	0.00596011	0.0517273
Os11g0126900	451.769	-0.369354	0.134372	-2.74874	0.00598245	0.0518947
Os08g0366100	247.259	0.472179	0.171929	2.74635	0.00602619	0.0522388
Os02g0614732	362.395	-0.396779	0.144481	-2.74624	0.00602826	0.0522388
Os11g0610600	93.0183	0.776717	0.282879	2.74576	0.00603715	0.0522892
Os08g0159800	139.032	-0.648656	0.236314	-2.74489	0.00605304	0.0524001
Os02g0633900	24.7807	1.53904	0.560959	2.74359	0.00607715	0.052582
Os03g0430000	150.742	0.599937	0.218712	2.74304	0.00608729	0.052628
Os08g0242800	101.23	0.74675	0.272242	2.74297	0.00608866	0.052628
Os04g0348400	60.2925	0.949431	0.346314	2.74153	0.00611542	0.0528325
Os01g0932600	329.377	0.410138	0.149612	2.74135	0.00611876	0.0528332
Os02g0324400	3.86701	-5.20242	1.89784	-2.74124	0.00612087	NA
Os09g0467400	49.5741	-1.0654	0.388664	-2.74119	0.00612171	0.0528332
gene-atp9	275.541	0.447542	0.1633	2.74061	0.00613256	0.0528813
Os11g0629100	24.6042	-1.6088	0.587064	-2.74041	0.00613625	0.0528813
Os11g0187700	18.8809	-1.82016	0.664198	-2.74039	0.00613662	0.0528813
Os11g0673200	269.155	-0.463356	0.169135	-2.73956	0.00615217	0.0529885
Os08g0107100	165.522	-0.579675	0.211959	-2.73485	0.00624093	0.0537257
Os04g0610400	808.104	-0.276249	0.101023	-2.73451	0.00624727	0.0537531
[truncated: 36,980 more rows]

## Sheet: S9_10 RNAseq
Supplemental Table 4: RNA-seq of anthers at S9-10
	baseMean	log2FoldChange	lfcSE	stat	pvalue	padj
Os01g0772100	3541.48	2.86146	0.0637105	44.9135	0	0
Os01g0848200	4597.37	2.52849	0.059209	42.7045	0	0
Os01g0976200	1376.43	-5.06434	0.13451	-37.6504	0	0
Os02g0196800	9878.22	2.13093	0.0478126	44.5684	0	0
Os04g0543700	6472.06	2.56016	0.0526257	48.6485	0	0
Os06g0636700	7029.7	2.04091	0.0526365	38.7737	0	0
Os05g0368666	8251.08	2.35496	0.0512845	45.9194	0	0
Os07g0655800	6161.07	2.13969	0.0549072	38.9692	0	0
Os07g0557100	5763.38	2.106	0.0522032	40.3424	0	0
Os08g0398300	3087.63	2.64879	0.064747	40.9099	0	0
Os10g0330600	5784.7	-2.02141	0.052691	-38.3635	0	0
Os09g0525500	2187.27	2.79228	0.0737659	37.8532	0	0
Os11g0451700	2031.2	3.02238	0.0806305	37.4843	1.65922e-307	3.34971e-304
Os02g0135000	2441.11	-7.36991	0.197957	-37.2298	2.24888e-303	4.21585e-300
Os03g0291500	8056.77	1.87557	0.0505	37.14	6.35075e-302	1.11117e-298
Os08g0565900	27519.3	1.83916	0.0508599	36.1614	2.46538e-286	4.04399e-283
Os12g0242700	3359.65	2.25007	0.0635608	35.4003	1.68998e-274	2.60903e-271
Os01g0112400	2012.4	2.76101	0.0783719	35.2296	7.04704e-272	1.0275e-268
Os01g0533400	8306.42	-1.61915	0.0471459	-34.3434	1.76553e-258	2.43875e-255
Os08g0450200	1293.74	3.26313	0.0973988	33.5028	4.38807e-246	5.75825e-243
Os04g0573100	1184.72	3.45729	0.103599	33.3717	3.53204e-244	4.41421e-241
Os01g0705200	1954.63	2.71515	0.0814236	33.346	8.32842e-244	9.93543e-241
Os10g0484800	4000.44	2.10245	0.0641208	32.7889	8.48137e-236	9.67798e-233
Os03g0168600	1763.95	2.5041	0.0775147	32.3048	5.99328e-229	6.5539e-226
Os08g0546300	1183.29	3.16586	0.0998871	31.6944	1.8573e-220	1.9498e-217
Os03g0322900	1131.93	3.28888	0.103988	31.6275	1.54573e-219	1.5603e-216
Os04g0244800	5050.24	1.72739	0.0550405	31.3839	3.35185e-216	3.25812e-213
Os04g0415900	5882.39	-1.6986	0.0542789	-31.294	5.63942e-215	5.28595e-212
Os10g0345900	995.484	-5.69197	0.183518	-31.0158	3.30319e-211	2.98938e-208
Os04g0650200	4663.46	-1.665	0.0538905	-30.896	1.35339e-209	1.18399e-206
Os07g0566500	1910.74	2.24642	0.0739852	30.3631	1.68876e-202	1.42973e-199
Os02g0520500	1245.53	-2.79346	0.0931908	-29.9757	2.03682e-197	1.67051e-194
Os05g0176700	3533.44	1.77299	0.0616755	28.7471	9.85311e-182	7.83621e-179
Os04g0589800	1283.1	2.73683	0.0957064	28.5961	7.50894e-180	5.79624e-177
Os08g0496800	16701.3	1.34694	0.047354	28.4441	5.75707e-178	4.31698e-175
Os05g0158600	1033.36	-2.87233	0.101304	-28.3536	7.55838e-177	5.51027e-174
Os06g0697000	2526.46	1.92485	0.0679018	28.3475	8.98035e-177	6.36998e-174
Os07g0187900	1063.52	2.85967	0.100953	28.3267	1.62324e-176	1.1211e-173
Os04g0475600	3083.25	-1.70228	0.0608141	-27.9916	2.05844e-172	1.38522e-169
Os03g0747800	2625.83	1.7916	0.0643965	27.8213	2.39664e-170	1.5725e-167
Os02g0678300	667.213	4.81759	0.174615	27.5898	1.47698e-167	9.45444e-165
Os05g0116000	12427.1	-1.34305	0.0487266	-27.5629	3.10246e-167	1.93867e-164
Os01g0591000	1129.28	2.62374	0.0954474	27.4889	2.38392e-166	1.45502e-163
Os06g0228500	6445.94	1.4169	0.0522277	27.1294	4.43776e-162	2.64702e-159
Os01g0772900	1317.6	2.50236	0.0924876	27.0562	3.23046e-161	1.88408e-158
Os07g0613000	984.662	2.71142	0.100351	27.0194	8.75254e-161	4.9937e-158
Os02g0649300	1189.08	2.44305	0.0909772	26.8534	7.69745e-159	4.29829e-156
Os03g0815100	1962.27	1.92997	0.0719624	26.8192	1.93202e-158	1.05637e-155
Os05g0342000	1022.78	2.76642	0.104418	26.4938	1.14247e-154	6.11918e-152
Os02g0621800	1954.25	1.91567	0.0725929	26.3893	1.8187e-153	9.54638e-151
Os05g0525900	4584.2	1.48127	0.0561527	26.3793	2.37091e-153	1.22009e-150
Os07g0153150	689.016	3.4612	0.132463	26.1295	1.68408e-150	8.49977e-148
Os11g0251400	6346.43	1.3218	0.0508256	26.0065	4.18098e-149	2.07037e-146
Os05g0132100	15937.5	1.12411	0.0433001	25.9608	1.37308e-148	6.6734e-146
Os09g0378700	1415	2.13082	0.0821554	25.9365	2.58135e-148	1.23177e-145
Os11g0454300	1613.32	1.98989	0.0773576	25.7232	6.43036e-146	3.01366e-143
Os05g0432200	1142.76	-2.43665	0.0951086	-25.6197	9.20425e-145	4.23799e-142
Os05g0344200	2929.26	1.63049	0.0645018	25.2782	5.55424e-141	2.51329e-138
Os02g0817600	1236.41	-2.41172	0.0954928	-25.2555	9.84304e-141	4.37848e-138
Os06g0130800	3516.77	1.46392	0.058732	24.9255	3.93762e-137	1.72238e-134
Os11g0454200	1200.66	2.24958	0.0905586	24.8411	3.22389e-136	1.38706e-133
Os02g0198700	2016.21	-1.72452	0.0697636	-24.7195	6.59908e-135	2.79343e-132
Os03g0666600	10511.1	1.13221	0.0461669	24.5243	8.13843e-133	3.39037e-130
Os07g0151200	1539.82	2.02924	0.0833879	24.335	8.36364e-131	3.42974e-128
Os07g0169600	3355.37	-1.41778	0.0591093	-23.9858	3.9113e-127	1.57926e-124
Os03g0737000	3783.03	1.35927	0.0568005	23.9306	1.4702e-126	5.84628e-124
Os03g0183300	3144.54	1.45824	0.0613641	23.7637	7.92682e-125	3.10506e-122
Os12g0637000	5412.52	1.24563	0.0524614	23.7438	1.2745e-124	4.91902e-122
Os08g0387400	1068.57	2.20973	0.093659	23.5933	4.51208e-123	1.71623e-120
Os07g0638100	2900.39	1.43383	0.0609296	23.5325	1.89511e-122	7.1053e-120
Os04g0465600	6180.81	1.23592	0.0528607	23.3807	6.72057e-121	2.48424e-118
Os01g0183500	7267.59	1.11831	0.0479549	23.3201	2.77131e-120	1.01018e-117
Os05g0517400	795.997	2.71375	0.11716	23.1628	1.08115e-118	3.88696e-116
Os03g0342900	3701.08	1.34526	0.0580951	23.1561	1.26242e-118	4.47734e-116
Os03g0655400	979.2	2.30702	0.0997386	23.1307	2.27666e-118	7.96681e-116
Os02g0669100	2022.44	1.67145	0.0723537	23.101	4.52021e-118	1.56096e-115
Os05g0588500	534.232	3.32543	0.144053	23.0847	6.59305e-118	2.2472e-115
Os04g0598000	4232.05	1.291	0.0561152	23.0063	4.02857e-117	1.35551e-114
Os01g0559000	2467.29	1.49435	0.0650925	22.9573	1.24629e-116	4.14038e-114
Os01g0149800	5892.26	1.32166	0.057699	22.9061	4.04175e-116	1.32595e-113
Os03g0200200	2226.81	1.62286	0.0714599	22.7101	3.56232e-114	1.15424e-111
Os02g0265900	4633.66	1.23679	0.0549132	22.5226	2.49088e-112	7.97233e-110
Os05g0542500	2110.29	1.55299	0.0689545	22.5219	2.53236e-112	8.00746e-110
Os12g0136500	10084.6	1.03393	0.0459703	22.4913	5.04433e-112	1.57605e-109
Os05g0107600	3228.47	1.32516	0.0592966	22.348	1.26306e-110	3.8999e-108
Os02g0535300	6215.22	1.23394	0.055282	22.3207	2.32396e-110	7.09214e-108
Os10g0147900	1131.8	2.0189	0.0905956	22.2847	5.19627e-110	1.56754e-107
Os01g0274800	2435.82	1.43929	0.0648107	22.2075	2.90417e-109	8.66134e-107
Os01g0537250	421.311	4.3134	0.194467	22.1806	5.28301e-109	1.55789e-106
Os05g0181200	4272.48	1.20256	0.054417	22.0991	3.22656e-108	9.40901e-106
Os01g0761300	3133.29	1.31812	0.0599442	21.9891	3.66168e-107	1.05605e-104
Os03g0808500	15029	1.08077	0.0491777	21.9769	4.79342e-107	1.36743e-104
Os03g0701200	1805.41	1.67061	0.0763758	21.8736	4.6371e-106	1.30861e-103
Os02g0120500	2281.24	1.44474	0.0661089	21.8539	7.13391e-106	1.9918e-103
Os03g0371600	1171.95	1.89047	0.0866052	21.8286	1.24065e-105	3.42745e-103
Os06g0523300	790.911	-2.30725	0.105892	-21.7888	2.96589e-105	8.10831e-103
Os07g0529600	2574.27	1.42131	0.0653349	21.7542	6.29693e-105	1.70374e-102
Os07g0568700	2237.81	1.45762	0.0679814	21.4415	5.48431e-102	1.46873e-99
Os06g0553200	1209.77	-1.82808	0.0861444	-21.2211	6.09582e-100	1.61601e-97
Os04g0379900	7310.14	1.19977	0.0566766	21.1687	1.85411e-99	4.8661e-97
Os08g0113100	959.66	-2.06838	0.0980906	-21.0865	1.05912e-98	2.75215e-96
Os03g0259100	2347.98	1.47164	0.0699359	21.0428	2.66407e-98	6.85475e-96
Os07g0296000	1047.91	1.9106	0.0911079	20.9707	1.21502e-97	3.09595e-95
Os03g0316200	1734.54	1.59635	0.0763254	20.9151	3.90609e-97	9.85726e-95
Os01g0953500	617.108	-2.5866	0.123782	-20.8964	5.77569e-97	1.44365e-94
Os03g0168100	530.464	2.7945	0.13394	20.8638	1.14275e-96	2.82937e-94
Os09g0376800	1073.64	1.8779	0.0900174	20.8615	1.19911e-96	2.94118e-94
Os09g0551600	4677.81	1.18039	0.0567153	20.8125	3.33192e-96	8.09688e-94
Os03g0683300	377.983	4.3143	0.207362	20.8057	3.84558e-96	9.25938e-94
Os03g0679800	811.348	-2.15964	0.103837	-20.7983	4.48366e-96	1.06976e-93
Os03g0723400	764.768	2.21964	0.106739	20.7949	4.80906e-96	1.13706e-93
Os08g0408500	2902.7	1.25639	0.0605907	20.7357	1.65145e-95	3.86986e-93
Os08g0515900	378.038	3.80091	0.18383	20.6762	5.66922e-95	1.31671e-92
Os09g0484200	8565.09	1.10146	0.053672	20.5221	1.36806e-93	3.14954e-91
Os01g0960500	1205.97	1.75541	0.0855651	20.5155	1.56431e-93	3.57002e-91
Os09g0381400	7381.8	-1.03785	0.0505945	-20.5131	1.64387e-93	3.71925e-91
Os04g0645600	1378.53	1.63954	0.0799529	20.5064	1.88874e-93	4.23675e-91
Os04g0404400	476.774	2.95738	0.144237	20.5036	1.99917e-93	4.44647e-91
Os04g0564700	3243.77	1.24761	0.0610218	20.4453	6.6205e-93	1.46013e-90
Os11g0499600	530.709	2.72481	0.133472	20.4148	1.23473e-92	2.70046e-90
Os04g0561500	559.951	-2.69003	0.132244	-20.3414	5.53026e-92	1.19952e-89
Os02g0138900	2369.13	1.34293	0.0661928	20.2881	1.63782e-91	3.52332e-89
Os01g0147800	703.434	2.21978	0.110308	20.1234	4.60515e-90	9.8262e-88
Os10g0501500	2076.95	1.38827	0.0690489	20.1056	6.58557e-90	1.39386e-87
Os09g0434500	4422.76	1.08093	0.0538774	20.0628	1.55964e-89	3.27463e-87
Os02g0790500	2450.29	1.29144	0.0643895	20.0566	1.76745e-89	3.68148e-87
Os08g0442200	508.416	2.72992	0.136271	20.033	2.84147e-89	5.872e-87
Os08g0126700	393.989	-3.37814	0.168853	-20.0064	4.84352e-89	9.9311e-87
Os05g0476700	1135	1.79948	0.0900591	19.9811	8.04553e-89	1.63686e-86
Os11g0156200	369.886	-3.59115	0.179766	-19.9767	8.77677e-89	1.77189e-86
Os05g0398800	480.165	-2.95028	0.147705	-19.9742	9.23164e-89	1.8495e-86
Os06g0712700	7012.89	1.00759	0.0505955	19.9146	3.03855e-88	6.04143e-86
Os09g0557500	745.332	2.15697	0.108678	19.8474	1.16115e-87	2.29131e-85
Os11g0671000	3031.23	1.2603	0.0635815	19.8218	1.93115e-87	3.78233e-85
Os01g0581300	1289.52	1.69593	0.085822	19.7611	6.44268e-87	1.2525e-84
Os11g0151700	817.225	2.06944	0.104759	19.7543	7.37185e-87	1.4226e-84
Os12g0242500	1027.04	1.84114	0.0933964	19.7132	1.66131e-86	3.18255e-84
Os01g0733200	916.76	1.87484	0.0956225	19.6067	1.35506e-85	2.57707e-83
Os01g0675100	2207.47	1.3245	0.0678954	19.5079	9.40083e-85	1.775e-82
Os01g0529800	466.472	2.77266	0.14262	19.4408	3.48549e-84	6.53405e-82
Os05g0399700	14326.4	0.987709	0.0508941	19.4071	6.71533e-84	1.24996e-81
Os03g0351300	1022.89	1.83942	0.0948899	19.3848	1.03681e-83	1.91628e-81
Os02g0671100	1243.37	1.66802	0.0860834	19.3767	1.21283e-83	2.22593e-81
Os09g0323500	947.742	1.82047	0.0941146	19.3431	2.32939e-83	4.24547e-81
Os03g0223400	803.332	-2.05003	0.106026	-19.3352	2.71485e-83	4.91387e-81
Os05g0586200	3582.33	-1.08766	0.0564711	-19.2605	1.15322e-82	2.07303e-80
Os02g0655600	2151.08	1.33774	0.0697088	19.1904	4.45041e-82	7.94565e-80
Os05g0477900	16502.9	1.56541	0.0817027	19.1599	8.00842e-82	1.42014e-79
Os12g0244400	317.988	-4.75251	0.249602	-19.0404	7.89718e-81	1.39102e-78
Os03g0198600	1556.15	1.44135	0.0757359	19.0312	9.4014e-81	1.64493e-78
Os06g0607700	476.269	2.60191	0.136856	19.012	1.35782e-80	2.36001e-78
Os10g0505900	713.393	2.09353	0.110263	18.9868	2.19327e-80	3.787e-78
Os04g0611200	763.718	1.98657	0.104755	18.9639	3.39219e-80	5.81882e-78
Os07g0602000	561.855	-2.37662	0.125331	-18.9627	3.46712e-80	5.90873e-78
Os03g0184000	2837.65	1.16185	0.0613843	18.9275	6.76861e-80	1.14608e-77
Os03g0327600	863.87	1.87803	0.0993483	18.9035	1.06657e-79	1.79437e-77
Os03g0429800	5073.86	0.978239	0.0517978	18.8857	1.49482e-79	2.49883e-77
Os11g0186200	2001.27	1.34445	0.0711964	18.8836	1.55547e-79	2.58375e-77
Os05g0427200	1832.1	-1.32993	0.0707268	-18.8038	7.03205e-79	1.16073e-76
Os07g0188800	2533.99	1.21395	0.0645638	18.8023	7.2367e-79	1.18704e-76
Os04g0486950	1532.23	1.45998	0.0777255	18.7838	1.0257e-78	1.67201e-76
gene-rpl2-2	3121.99	-1.17502	0.0630113	-18.6477	1.31834e-77	2.13579e-75
Os03g0683500	303.573	3.789	0.203754	18.5959	3.466e-77	5.58068e-75
Os05g0188100	1720.72	1.40592	0.0758903	18.5257	1.2817e-76	2.05111e-74
Os02g0541325	3636.55	1.03869	0.0561735	18.4907	2.45486e-76	3.90471e-74
Os05g0425700	2059.57	1.24855	0.0676607	18.4532	4.91762e-76	7.77487e-74
Os09g0120033	403.75	2.79417	0.151909	18.3937	1.47492e-75	2.31792e-73
Os01g0127500	288.337	4.74405	0.258398	18.3595	2.77232e-75	4.33092e-73
Os06g0728000	9545.92	0.869031	0.0473872	18.339	4.04527e-75	6.28214e-73
Os09g0497500	2494.33	1.17595	0.0641792	18.3229	5.43185e-75	8.38581e-73
Os01g0256500	10448.4	0.962052	0.0525173	18.3188	5.86158e-75	8.99632e-73
Os01g0930500	1830.64	1.30659	0.0713897	18.3022	7.94165e-75	1.21179e-72
Os02g0807000	2750.55	1.15867	0.0633659	18.2853	1.08353e-74	1.64378e-72
Os07g0687900	3111.19	1.18851	0.0652546	18.2134	4.04271e-74	6.09775e-72
Os12g0147200	713.623	1.96334	0.108187	18.1475	1.34276e-73	2.01375e-71
Os11g0444700	942.693	1.75642	0.0968192	18.1413	1.50489e-73	2.24408e-71
Os02g0513100	660.035	2.04171	0.112713	18.1143	2.45618e-73	3.64195e-71
Os06g0110000	301.207	-3.61888	0.200052	-18.0897	3.84325e-73	5.66663e-71
Os03g0103300	643.811	2.04712	0.113297	18.0687	5.62345e-73	8.24511e-71
Os07g0565800	1885.63	1.30774	0.0724635	18.0469	8.34416e-73	1.21662e-70
Os07g0694700	2344.28	1.18478	0.0659509	17.9645	3.6934e-72	5.35544e-70
Os09g0481000	9144.79	0.901307	0.0502521	17.9357	6.2085e-72	8.95287e-70
Os04g0445700	2706.96	1.18186	0.066092	17.8821	1.6265e-71	2.33266e-69
Os01g0846300	1519.25	1.37462	0.077019	17.8478	3.00392e-71	4.28467e-69
Os08g0357000	2583.85	1.13045	0.063366	17.84	3.4595e-71	4.90782e-69
Os02g0504800	1779.08	1.32131	0.0740891	17.8341	3.84281e-71	5.42229e-69
Os08g0538600	4564.94	0.95873	0.0539529	17.7698	1.21168e-70	1.70056e-68
Os08g0135500	519.907	2.29625	0.129239	17.7675	1.26285e-70	1.76295e-68
Os01g0136700	704.682	1.96356	0.110782	17.7244	2.71621e-70	3.77179e-68
Os02g0178800	1856.88	1.24676	0.0704756	17.6906	4.95081e-70	6.83863e-68
Os05g0428600	282.789	3.58168	0.202792	17.6619	8.2487e-70	1.1334e-67
Os04g0619800	468.449	2.38623	0.135109	17.6616	8.29162e-70	1.1334e-67
Os01g0567600	1130.15	1.54817	0.0879202	17.6089	2.10655e-69	2.86459e-67
Os01g0255000	1982.3	1.21439	0.0690205	17.5947	2.70517e-69	3.65964e-67
Os12g0263800	3468.08	0.998985	0.0568072	17.5855	3.18041e-69	4.2805e-67
Os10g0514901	355.363	2.94104	0.167689	17.5386	7.26857e-69	9.73283e-67
Os05g0407500	1244.22	1.48895	0.0851286	17.4906	1.68931e-68	2.25056e-66
Os01g0841700	1582.13	1.31093	0.0750322	17.4716	2.35944e-68	3.12745e-66
Os01g0726700	3853.37	0.991255	0.0568137	17.4475	3.59769e-68	4.74479e-66
Os01g0170300	612.486	2.04788	0.117752	17.3914	9.59116e-68	1.2586e-65
Os10g0351700	259.852	-4.043	0.233641	-17.3043	4.36262e-67	5.69636e-65
Os03g0381000	499.077	-2.23205	0.129249	-17.2694	7.99626e-67	1.03892e-64
Os04g0684100	281.532	-3.44971	0.200112	-17.2389	1.35515e-66	1.75202e-64
Os06g0182300	14463.7	0.746142	0.0433238	17.2224	1.80228e-66	2.31867e-64
Os12g0106000	1171.66	1.47747	0.0861149	17.1569	5.57801e-66	7.14122e-64
Os06g0730000	280.684	-3.44664	0.201489	-17.1058	1.34236e-65	1.7102e-63
Os05g0524100	995.827	1.57581	0.09214	17.1024	1.42486e-65	1.80654e-63
Os03g0607200	1450.44	1.33023	0.0778212	17.0934	1.6618e-65	2.09683e-63
Os08g0441500	2085.58	1.15291	0.0675852	17.0585	3.01979e-65	3.79207e-63
Os04g0627900	250.275	3.92265	0.230236	17.0375	4.32959e-65	5.41095e-63
Os06g0727200	1924.78	1.19187	0.0699968	17.0275	5.13618e-65	6.38858e-63
Os10g0482700	1114.07	1.49077	0.0878275	16.9738	1.28348e-64	1.58891e-62
Os01g0124200	849.799	1.6476	0.0973639	16.9221	3.09088e-64	3.80846e-62
Os12g0183100	1452.98	1.2942	0.0766642	16.8814	6.1621e-64	7.55721e-62
Os05g0557200	2689.66	1.03382	0.0613376	16.8547	9.69699e-64	1.18371e-61
Os06g0681400	4378.81	0.923103	0.0547708	16.8539	9.8188e-64	1.19303e-61
Os08g0498400	9052.28	0.857966	0.0509101	16.8526	1.00433e-63	1.21469e-61
Os05g0454500	807.287	1.67647	0.0994932	16.8501	1.04741e-63	1.26097e-61
Os09g0364800	2172.31	1.13011	0.0673643	16.7762	3.64665e-63	4.37015e-61
Os10g0475100	469.309	2.26196	0.134984	16.7573	5.01053e-63	5.97733e-61
Os01g0361800	1350.33	1.33164	0.0795369	16.7424	6.43677e-63	7.64402e-61
Os03g0212000	473.202	2.21886	0.132532	16.742	6.47429e-63	7.65395e-61
Os01g0719100	1593.99	1.26911	0.0758961	16.7217	9.10803e-63	1.07193e-60
Os04g0518400	724.816	1.75214	0.104872	16.7074	1.15779e-62	1.35653e-60
Os02g0766700	1509.53	1.27434	0.0763911	16.6818	1.77854e-62	2.07456e-60
Os03g0273800	1790.72	1.19377	0.071799	16.6265	4.48004e-62	5.20259e-60
Os04g0612700	2059.45	1.13289	0.0682361	16.6026	6.67772e-62	7.72056e-60
Os06g0589500	860.96	1.627	0.0981107	16.5834	9.19386e-62	1.0583e-59
Os01g0923700	1716.24	1.20335	0.0726093	16.573	1.09315e-61	1.25283e-59
Os06g0635300	5117.9	0.894538	0.0539781	16.5722	1.10659e-61	1.26271e-59
Os01g0290000	2758.58	1.02322	0.0617544	16.5691	1.16506e-61	1.32368e-59
Os11g0605500	1382.16	1.32413	0.0800263	16.5462	1.70609e-61	1.93002e-59
Os03g0826500	937.774	-1.53834	0.0930009	-16.5411	1.85564e-61	2.09019e-59
Os02g0115700	871.807	1.60151	0.0972138	16.4741	5.63362e-61	6.31857e-59
Os02g0629000	836.684	1.68514	0.102301	16.4723	5.79985e-61	6.47732e-59
Os03g0586700	3609.81	0.965884	0.0588727	16.4063	1.72343e-60	1.91658e-58
Os08g0417000	1458.96	1.2731	0.0780666	16.3079	8.6783e-60	9.61021e-58
Os09g0397300	1767.14	1.17495	0.0722613	16.2598	1.90439e-59	2.10003e-57
Os08g0510300	966.964	-1.4806	0.0912985	-16.2171	3.81498e-59	4.1893e-57
Os04g0665666	1544.89	1.21546	0.0750164	16.2026	4.83379e-59	5.28595e-57
Os05g0120200	966.089	1.571	0.0973226	16.1422	1.28895e-58	1.40368e-56
Os03g0192700	1247.08	1.31835	0.0816985	16.1367	1.40803e-58	1.52701e-56
Os02g0725500	243.753	-5.37604	0.33379	-16.1061	2.31275e-58	2.49787e-56
Os01g0192000	1018.55	1.51308	0.0939981	16.0969	2.68153e-58	2.8843e-56
Os01g0962100	815.607	1.58596	0.0988775	16.0396	6.7593e-58	7.24073e-56
Os09g0437500	1261.09	1.30182	0.0811891	16.0344	7.34644e-58	7.83769e-56
Os01g0803200	2091.23	1.09643	0.0683998	16.0297	7.92341e-58	8.41902e-56
Os11g0215400	345.415	2.57091	0.160831	15.9852	1.62054e-57	1.71496e-55
Os07g0640200	1962.21	-1.08838	0.0682644	-15.9436	3.15814e-57	3.32873e-55
Os09g0520800	797.666	1.59382	0.100565	15.8487	1.43425e-56	1.50568e-54
Os04g0223901	486.84	-2.07734	0.131093	-15.8463	1.49087e-56	1.55888e-54
Os07g0684100	1078.36	1.38593	0.0874962	15.8399	1.65204e-56	1.72055e-54
Os01g0182600	5591.37	0.81245	0.0513506	15.8216	2.2076e-56	2.29006e-54
Os02g0469600	5067.88	0.829105	0.0524532	15.8066	2.80324e-56	2.89649e-54
Os06g0341300	470.045	2.06477	0.130763	15.7901	3.63773e-56	3.74401e-54
Os03g0164300	648.891	1.74209	0.110414	15.7779	4.41873e-56	4.53006e-54
Os08g0438600	385.746	-2.30696	0.146525	-15.7445	7.49763e-56	7.65663e-54
Os01g0802600	249.759	3.15851	0.200677	15.7392	8.14326e-56	8.28372e-54
Os11g0587300	2504.15	1.03109	0.0656106	15.7153	1.18796e-55	1.20378e-53
Os01g0661500	1782.81	1.15593	0.0735925	15.7072	1.34939e-55	1.36211e-53
Os12g0114800	410.684	2.24548	0.14352	15.6458	3.54842e-55	3.56813e-53
Os06g0246000	2252.91	1.0252	0.065648	15.6166	5.60982e-55	5.61946e-53
Os06g0729500	2087.85	1.13709	0.0731084	15.5535	1.50643e-54	1.50328e-52
Os04g0645100	5792.23	0.774254	0.049788	15.551	1.56631e-54	1.55711e-52
Os02g0610700	611.697	1.81275	0.11692	15.5042	3.24887e-54	3.2176e-52
Os11g0139700	10985.4	0.706395	0.0455784	15.4985	3.5531e-54	3.50569e-52
Os01g0739500	1515.86	1.18142	0.0762385	15.4964	3.67077e-54	3.60821e-52
Os11g0181200	351.623	2.47614	0.159853	15.4901	4.04955e-54	3.96569e-52
Os02g0666200	1163.67	1.29865	0.083976	15.4646	6.01641e-54	5.86991e-52
Os01g0127900	1132.33	-1.35045	0.087356	-15.4592	6.54362e-54	6.36064e-52
Os03g0227800	7476.66	0.738608	0.0478059	15.4501	7.52914e-54	7.2916e-52
Os08g0242800	600.289	1.75589	0.113684	15.4453	8.1089e-54	7.82419e-52
Os07g0206600	313.394	-2.8975	0.187677	-15.4388	8.98033e-54	8.63328e-52
Os08g0250300	252.084	3.0232	0.196074	15.4187	1.22571e-53	1.17405e-51
Os04g0547900	1893.14	1.11934	0.07261	15.4158	1.28117e-53	1.22271e-51
Os04g0652700	802.638	1.5314	0.0993507	15.4141	1.31588e-53	1.25128e-51
Os03g0353400	1484.16	1.23122	0.0798942	15.4106	1.38944e-53	1.31645e-51
Os03g0246500	4487.75	0.830681	0.0539132	15.4077	1.45183e-53	1.37063e-51
Os01g0623200	453.619	2.03759	0.132256	15.4065	1.48092e-53	1.39308e-51
Os08g0131100	217.426	3.4852	0.226398	15.3941	1.79244e-53	1.68009e-51
Os01g0179800	475.611	-2.0238	0.132269	-15.3006	7.57139e-53	7.05335e-51
Os04g0679400	582.077	1.7759	0.116067	15.3006	7.57876e-53	7.05335e-51
Os02g0187100	1006.32	1.42077	0.0929734	15.2815	1.01619e-52	9.42401e-51
Os01g0581400	500.92	1.91324	0.125258	15.2744	1.1321e-52	1.0462e-50
Os03g0803100	525.727	1.85806	0.121707	15.2667	1.27457e-52	1.17373e-50
Os04g0639100	704.245	1.61117	0.105613	15.2555	1.51344e-52	1.38882e-50
Os01g0106400	205.612	-3.81414	0.250069	-15.2524	1.58777e-52	1.45195e-50
Os08g0138900	208.114	3.60034	0.236654	15.2135	2.87753e-52	2.62225e-50
Os08g0277200	196.256	-4.51985	0.297329	-15.2015	3.45512e-52	3.1377e-50
Os12g0239300	1809.28	-1.06603	0.0702261	-15.18	4.79556e-52	4.33999e-50
Os04g0306400	860.143	1.57063	0.103551	15.1676	5.7922e-52	5.22393e-50
Os02g0668500	958.495	1.37944	0.0909971	15.1592	6.58503e-52	5.91864e-50
Os01g0131300	2113.03	1.02323	0.0675044	15.158	6.70557e-52	6.0064e-50
Os03g0415200	402.474	2.1412	0.141367	15.1464	8.00536e-52	7.14629e-50
Os07g0422100	643.362	1.70962	0.113187	15.1044	1.51433e-51	1.34724e-49
Os05g0160300	361.341	2.28273	0.151133	15.1041	1.52176e-51	1.34928e-49
Os12g0623600	957.809	1.40364	0.0929522	15.1006	1.60421e-51	1.41759e-49
Os03g0265900	1096.41	1.31738	0.0872809	15.0936	1.78403e-51	1.57121e-49
Os02g0488600	2454.8	0.951092	0.0630808	15.0774	2.28244e-51	2.00343e-49
Os06g0653000	2556.71	0.94232	0.0625826	15.0572	3.0949e-51	2.70752e-49
Os01g0136400	551.035	1.81926	0.120859	15.0527	3.31415e-51	2.8897e-49
Os06g0698300	1120.36	1.29122	0.0859114	15.0297	4.6901e-51	4.07588e-49
Os04g0668700	2553.44	0.939557	0.062617	15.0048	6.82825e-51	5.91444e-49
Os07g0684800	482.388	1.93811	0.129291	14.9903	8.49499e-51	7.33392e-49
Os04g0167800	706.532	1.62759	0.108595	14.9877	8.82994e-51	7.59809e-49
Os04g0530500	715.014	1.5923	0.1063	14.9793	1.00206e-50	8.59446e-49
Os12g0285100	3373.36	0.878002	0.0586222	14.9773	1.03324e-50	8.83301e-49
Os11g0115100	392.452	2.14007	0.143415	14.9223	2.3611e-50	2.01192e-48
Os10g0492900	1378.03	1.1782	0.078965	14.9206	2.42111e-50	2.05638e-48
Os08g0207800	332.319	2.36696	0.158866	14.899	3.34339e-50	2.83056e-48
Os05g0178100	240.41	-2.96167	0.200141	-14.7979	1.51023e-49	1.27447e-47
Os07g0424400	3335.58	0.856154	0.0579202	14.7816	1.92456e-49	1.61892e-47
Os07g0190000	279.633	-2.64109	0.179005	-14.7543	2.88814e-49	2.4217e-47
Os05g0494600	321.322	2.38773	0.161882	14.7498	3.08374e-49	2.57747e-47
Os04g0320700	600.63	1.67061	0.113514	14.7173	4.99494e-49	4.155e-47
Os12g0428000	755.111	1.51266	0.102782	14.7172	5.00278e-49	4.155e-47
Os12g0586100	1037.44	1.30533	0.0888083	14.6982	6.61617e-49	5.47765e-47
Os10g0437500	228.326	3.01121	0.205229	14.6724	9.68498e-49	7.99315e-47
Os02g0638900	1635.36	1.07429	0.0733725	14.6416	1.52462e-48	1.25434e-46
Os05g0563400	1605.3	1.09351	0.0746938	14.6399	1.56336e-48	1.2822e-46
Os11g0558300	1625.41	1.06815	0.0731307	14.6061	2.5678e-48	2.09943e-46
Os01g0172400	2257.9	0.98485	0.0674661	14.5977	2.90459e-48	2.36742e-46
Os01g0915000	802.825	1.43062	0.0983779	14.5421	6.5569e-48	5.32773e-46
Os07g0671800	550.577	1.72179	0.118434	14.538	6.95856e-48	5.63665e-46
Os01g0773700	570.634	1.68718	0.116165	14.524	8.53874e-48	6.89536e-46
Os08g0519700	1628.23	1.05534	0.0728787	14.4808	1.60142e-47	1.28924e-45
Os09g0325700	1342.09	1.17294	0.0811232	14.4587	2.20912e-47	1.77304e-45
Os09g0128400	746.031	1.46802	0.101664	14.44	2.89993e-47	2.32039e-45
Os01g0550300	4142.85	0.837236	0.0580829	14.4145	4.19453e-47	3.34606e-45
Os03g0423850	1252.31	1.20197	0.0834205	14.4085	4.57466e-47	3.63824e-45
Os01g0949300	799.822	1.42621	0.0990253	14.4025	4.98888e-47	3.95569e-45
Os07g0103100	1417.48	1.12897	0.0784544	14.3901	5.96679e-47	4.71682e-45
Os03g0726400	1098.28	1.22863	0.0855426	14.3628	8.85747e-47	6.98091e-45
Os10g0148100	10729.4	0.746359	0.0521199	14.3201	1.63994e-46	1.28863e-44
Os02g0535901	185.047	3.55622	0.248392	14.317	1.71444e-46	1.34315e-44
Os01g0191200	433.976	1.96205	0.137708	14.2479	4.61705e-46	3.60638e-44
Os08g0531700	2771.85	0.868443	0.0610012	14.2365	5.4397e-46	4.23635e-44
Os09g0440300	2655.94	0.923256	0.0649045	14.2248	6.42475e-46	4.98868e-44
Os01g0392600	388.568	2.0234	0.142438	14.2055	8.46579e-46	6.55412e-44
Os01g0595001	2150.3	0.989687	0.0697434	14.1904	1.05072e-45	8.11063e-44
Os05g0195200	880.122	1.34174	0.0948246	14.1497	1.87532e-45	1.44334e-43
Os07g0685700	1180.64	1.1904	0.0844554	14.095	4.07741e-45	3.12899e-43
Os01g0280600	697.045	1.48137	0.105309	14.0669	6.06708e-45	4.64229e-43
Os11g0240600	621.053	1.57423	0.112242	14.0254	1.09072e-44	8.32152e-43
Os01g0855000	2755.79	0.866792	0.0618292	14.0192	1.19029e-44	9.05485e-43
Os02g0702300	465.344	1.82438	0.130187	14.0136	1.28778e-44	9.76815e-43
Os03g0382350	1128.54	1.18083	0.0843408	14.0007	1.54441e-44	1.1681e-42
Os01g0769000	2029.03	0.939242	0.0672629	13.9638	2.59412e-44	1.9564e-42
Os12g0178000	414.549	-1.90257	0.136374	-13.9511	3.09757e-44	2.32939e-42
Os06g0184300	2890.47	0.849156	0.0609046	13.9424	3.49953e-44	2.62415e-42
Os03g0703200	927.825	1.27794	0.0919246	13.9021	6.15325e-44	4.60091e-42
Os10g0465700	313.309	-2.23691	0.161234	-13.8737	9.14237e-44	6.81652e-42
Os08g0110600	478.987	1.75338	0.126716	13.8371	1.52263e-43	1.13205e-41
Os02g0244100	574.225	1.59178	0.115066	13.8336	1.59816e-43	1.18485e-41
Os01g0884300	1032.25	1.21914	0.0881875	13.8244	1.81508e-43	1.34188e-41
Os12g0632000	3064.47	0.841098	0.0608788	13.8159	2.04277e-43	1.50597e-41
Os04g0584600	967.914	1.26778	0.091848	13.803	2.44459e-43	1.79715e-41
Os08g0486200	1469.84	1.04393	0.0757125	13.7881	3.00467e-43	2.20273e-41
Os11g0106700	745.987	1.42537	0.103408	13.784	3.18354e-43	2.32735e-41
Os08g0500100	1921.28	0.99464	0.0722224	13.7719	3.76243e-43	2.74291e-41
Os01g0665300	1630.83	1.0019	0.0727831	13.7656	4.10663e-43	2.98555e-41
Os03g0362200	776.774	1.43231	0.104361	13.7246	7.23457e-43	5.24507e-41
Os03g0744600	1123.28	1.1677	0.085103	13.7211	7.59432e-43	5.49072e-41
Os08g0420700	788.31	1.40182	0.102201	13.7164	8.0998e-43	5.84009e-41
Os11g0582300	1351.61	1.09776	0.080113	13.7027	9.78608e-43	7.03659e-41
Os05g0279400	1619.04	1.00429	0.0733097	13.6993	1.0246e-42	7.3472e-41
Os05g0151400	1471.55	1.03476	0.0756731	13.674	1.45137e-42	1.03791e-40
Os05g0562200	2234.56	0.897604	0.0656653	13.6694	1.5469e-42	1.10322e-40
Os08g0485000	449.553	1.78973	0.13098	13.6641	1.66295e-42	1.18277e-40
Os06g0486800	1467.09	1.0649	0.0779595	13.6596	1.76915e-42	1.2549e-40
Os05g0495300	19819.3	0.581275	0.042634	13.6341	2.51141e-42	1.7766e-40
Os07g0585000	1266.02	1.1075	0.0813283	13.6177	3.14497e-42	2.21881e-40
Os06g0211300	1591.55	0.996363	0.0732627	13.5999	4.01155e-42	2.8226e-40
Os05g0461600	595.735	1.63466	0.12045	13.5712	5.93334e-42	4.16365e-40
Os07g0681500	1368.02	1.06159	0.0782498	13.5666	6.31514e-42	4.41975e-40
Os07g0119300	758.907	1.46086	0.107694	13.565	6.46078e-42	4.50966e-40
Os01g0661601	508.315	1.65716	0.122256	13.5549	7.41281e-42	5.16046e-40
Os01g0754200	1229.65	1.1276	0.0832085	13.5515	7.76595e-42	5.392e-40
Os01g0135700	580.805	1.64031	0.121069	13.5486	8.07733e-42	5.59339e-40
Os02g0258800	2255.78	0.908242	0.0670427	13.5472	8.2287e-42	5.68322e-40
Os02g0817700	2023.15	0.915277	0.0676612	13.5274	1.07826e-41	7.42755e-40
Os08g0366100	2897.31	0.867551	0.0641344	13.5271	1.08248e-41	7.43709e-40
Os04g0592600	714.956	1.39163	0.102929	13.5203	1.18688e-41	8.13309e-40
Os04g0310800	250.255	2.46348	0.182379	13.5075	1.4125e-41	9.65391e-40
Os04g0439100	1733.22	1.00095	0.0741235	13.5038	1.48593e-41	1.01294e-39
Os02g0134400	702.537	1.40755	0.10428	13.4978	1.6112e-41	1.09549e-39
Os11g0213600	499.414	-1.6736	0.124246	-13.47	2.34985e-41	1.59359e-39
Os03g0101100	1094.75	1.16419	0.0864382	13.4685	2.39833e-41	1.62227e-39
Os05g0151200	351.665	2.00696	0.14904	13.4659	2.48204e-41	1.67458e-39
Os03g0186900	597.962	1.53668	0.114146	13.4625	2.59983e-41	1.74955e-39
Os01g0184900	2426.26	0.853863	0.0635665	13.4326	3.89585e-41	2.615e-39
Os12g0468600	671.575	1.41982	0.105847	13.4139	5.0143e-41	3.35715e-39
Os04g0670500	197.998	3.09849	0.231021	13.4122	5.13057e-41	3.42625e-39
Os03g0231400	630.775	1.494	0.111639	13.3825	7.65782e-41	5.101e-39
Os05g0223000	4287.45	0.732567	0.0547908	13.3703	9.02355e-41	5.99552e-39
Os12g0623500	1881.55	0.920825	0.0689847	13.3482	1.21284e-40	8.03813e-39
Os02g0517300	2124.64	0.919795	0.068918	13.3462	1.24595e-40	8.23677e-39
Os07g0110000	687.513	1.42054	0.106471	13.342	1.31821e-40	8.69256e-39
Os11g0621300	823.885	1.32639	0.0995253	13.3271	1.60975e-40	1.05885e-38
Os08g0241300	465.925	1.71219	0.128606	13.3134	1.93494e-40	1.26956e-38
Os09g0507200	3188.14	0.835472	0.062879	13.287	2.75434e-40	1.80268e-38
Os09g0532400	1506.66	1.0213	0.0769205	13.2774	3.13121e-40	2.04424e-38
Os05g0137400	1653.66	0.97387	0.0735154	13.2472	4.68611e-40	3.05178e-38
Os01g0944200	4064.63	0.719702	0.0544941	13.207	7.99743e-40	5.19536e-38
Os01g0511100	785.993	1.32182	0.100304	13.1782	1.17119e-39	7.58958e-38
Os06g0648200	4917.4	0.718822	0.0546291	13.1582	1.52607e-39	9.86495e-38
Os02g0730000	4742.25	0.702638	0.0534464	13.1466	1.78017e-39	1.14792e-37
Os05g0447200	308.216	2.11423	0.160853	13.1439	1.84586e-39	1.18737e-37
Os01g0513400	1199.81	1.1108	0.0845151	13.1432	1.86077e-39	1.19403e-37
Os11g0631600	151.875	-3.76691	0.28691	-13.1293	2.23802e-39	1.43261e-37
Os05g0355400	363.633	1.89194	0.144534	13.0899	3.7593e-39	2.40055e-37
Os02g0581300	970.98	1.2581	0.0964301	13.0468	6.6297e-39	4.22322e-37
Os03g0670700	12502.3	0.695251	0.0533671	13.0277	8.5114e-39	5.40876e-37
gene-rps4	6638.36	-0.640522	0.0492312	-13.0105	1.06674e-38	6.76246e-37
Os06g0147100	662.908	1.40604	0.108086	13.0085	1.09521e-38	6.92625e-37
Os06g0128700	685.376	1.43063	0.110046	13.0003	1.21902e-38	7.6907e-37
Os02g0232400	1631.96	0.985686	0.0759003	12.9866	1.45789e-38	9.17562e-37
Os04g0428950	557.749	1.52488	0.117439	12.9845	1.49827e-38	9.40717e-37
Os07g0246200	1782.67	-0.910266	0.0701121	-12.983	1.5275e-38	9.56784e-37
Os06g0610100	317.198	2.05434	0.158763	12.9397	2.6877e-38	1.67949e-36
Os10g0521000	1370.54	1.0071	0.0778374	12.9385	2.72848e-38	1.70092e-36
Os03g0352400	2242.63	0.848417	0.0655792	12.9373	2.77255e-38	1.7243e-36
Os03g0205800	893.241	1.21043	0.0936472	12.9254	3.23585e-38	2.00768e-36
Os06g0605900	1259.06	1.04469	0.0808741	12.9175	3.58676e-38	2.22016e-36
Os11g0116000	1454.13	1.01624	0.0786871	12.915	3.70474e-38	2.28779e-36
Os04g0382300	604.726	1.4511	0.112647	12.8819	5.69318e-38	3.50745e-36
Os07g0185900	1489.85	0.974011	0.0756144	12.8813	5.73622e-38	3.52569e-36
Os11g0432900	592.973	1.44291	0.112046	12.8779	5.99761e-38	3.67774e-36
Os10g0548200	1694.21	0.938424	0.0730871	12.8398	9.81192e-38	6.00265e-36
Os04g0545700	940.183	1.18371	0.0924006	12.8106	1.43002e-37	8.72808e-36
Os02g0572600	454.312	1.65774	0.129478	12.8033	1.57123e-37	9.56775e-36
Os04g0579200	708.831	1.34455	0.105059	12.798	1.68159e-37	1.0216e-35
Os03g0338000	141.699	-4.37251	0.341822	-12.7918	1.82203e-37	1.10437e-35
Os04g0570600	354.562	1.86839	0.146092	12.7891	1.88697e-37	1.14109e-35
Os02g0595700	900.312	1.19127	0.0931946	12.7826	2.05048e-37	1.23712e-35
Os01g0609300	655.775	1.38424	0.108856	12.7163	4.80056e-37	2.88969e-35
Os10g0205500	401.157	1.73093	0.136391	12.6909	6.64044e-37	3.98806e-35
Os12g0158300	652.517	1.3599	0.107267	12.6778	7.85187e-37	4.70485e-35
Os06g0688100	3240.85	0.731812	0.0577918	12.6629	9.49149e-37	5.67435e-35
Os10g0565150	939.854	1.15653	0.0914519	12.6463	1.17258e-36	6.99415e-35
Os06g0647801	4984.53	0.746666	0.059093	12.6354	1.3464e-36	8.01279e-35
Os01g0614900	1412.07	0.979256	0.0775312	12.6305	1.43394e-36	8.51441e-35
Os09g0541000	1116.65	-1.11978	0.0886838	-12.6266	1.50586e-36	8.92126e-35
Os09g0520700	1565	0.933474	0.0739369	12.6253	1.53183e-36	9.05473e-35
Os12g0142900	1335.94	0.986802	0.0781713	12.6236	1.56559e-36	9.23346e-35
Os04g0395600	906.832	1.16825	0.0927597	12.5944	2.26785e-36	1.33452e-34
Os05g0235300	5177.94	0.648417	0.0515844	12.57	3.08673e-36	1.81233e-34
Os03g0811900	2486.64	0.814528	0.0648847	12.5535	3.80427e-36	2.22864e-34
Os01g0567500	136.896	-4.03377	0.321389	-12.5511	3.92245e-36	2.29275e-34
Os01g0218500	957.819	1.12643	0.0897739	12.5474	4.10919e-36	2.39657e-34
Os06g0232000	1390.17	0.997214	0.0794782	12.547	4.12752e-36	2.40192e-34
Os04g0546800	769.136	1.24557	0.0992781	12.5463	4.16584e-36	2.41886e-34
Os11g0147800	810.099	1.21788	0.0971809	12.5321	4.98552e-36	2.88841e-34
Os01g0224700	190.054	-2.71699	0.216892	-12.5269	5.31967e-36	3.07521e-34
Os11g0141400	191.014	2.66683	0.212937	12.524	5.51667e-36	3.18209e-34
Os04g0671800	1825.89	0.879979	0.0703854	12.5023	7.25272e-36	4.17429e-34
Os05g0349800	299.727	2.03186	0.162832	12.4783	9.81045e-36	5.63403e-34
gene-rps19-2	2368.34	-0.831025	0.0667067	-12.4579	1.26659e-35	7.258e-34
Os02g0219000	139.184	3.68644	0.296345	12.4397	1.59132e-35	9.09893e-34
Os01g0239700	643.385	1.36816	0.110011	12.4365	1.65593e-35	9.44779e-34
Os06g0612800	5201.16	0.635452	0.0511979	12.4117	2.25855e-35	1.2858e-33
Os03g0799000	773.707	1.22367	0.0986945	12.3986	2.65912e-35	1.51058e-33
Os05g0381700	1366.75	0.98985	0.0799251	12.3847	3.16234e-35	1.79256e-33
gene-orf153	1165.36	-1.03935	0.0839238	-12.3845	3.17059e-35	1.79336e-33
Os03g0189600	1023.78	1.10819	0.0896215	12.3652	4.03252e-35	2.27599e-33
Os06g0306600	246.87	2.23439	0.180721	12.3638	4.10331e-35	2.31097e-33
Os05g0310500	1907.07	0.852792	0.0690193	12.3558	4.52992e-35	2.54578e-33
Os02g0510000	2195.34	0.811093	0.0656468	12.3554	4.55425e-35	2.55398e-33
Os07g0245100	2780.31	0.764458	0.061881	12.3537	4.6536e-35	2.60413e-33
Os06g0633800	1570.12	0.946018	0.0767304	12.3291	6.31409e-35	3.52582e-33
Os03g0268600	400.932	1.70153	0.138079	12.3229	6.82364e-35	3.80226e-33
Os01g0290800	1838.63	0.862415	0.0699869	12.3225	6.8521e-35	3.81003e-33
Os02g0656500	3061.47	0.729047	0.0591647	12.3223	6.86774e-35	3.81065e-33
Os02g0753800	2060.88	0.824062	0.066878	12.3219	6.9075e-35	3.82463e-33
Os05g0491200	756.543	1.23737	0.100507	12.3113	7.87925e-35	4.35349e-33
Os09g0422000	683.89	1.3021	0.105811	12.3059	8.41421e-35	4.6393e-33
Os03g0184100	728.42	1.3119	0.106642	12.3019	8.85133e-35	4.87009e-33
Os03g0255100	852.247	1.17116	0.0952323	12.298	9.28966e-35	5.10057e-33
Os08g0223900	16618.7	-0.517829	0.0421297	-12.2913	1.0086e-34	5.52623e-33
Os03g0126825	493.228	1.53042	0.124569	12.2857	1.08147e-34	5.91319e-33
Os06g0166400	438.633	1.65374	0.13472	12.2754	1.22729e-34	6.6965e-33
Os09g0109600	533.321	1.44265	0.117583	12.2692	1.32535e-34	7.21657e-33
Os02g0671800	2290.53	-0.791492	0.0645788	-12.2562	1.55595e-34	8.45464e-33
Os08g0163400	1034.15	1.08408	0.088474	12.2531	1.61706e-34	8.76855e-33
Os02g0687500	1276.84	0.976208	0.0796783	12.2519	1.64168e-34	8.88369e-33
Os01g0369000	3672.52	0.688486	0.0562843	12.2323	2.08921e-34	1.12822e-32
Os04g0589900	2014.08	0.828236	0.0677808	12.2193	2.45124e-34	1.321e-32
Os12g0299300	1374.55	0.951742	0.0780493	12.1941	3.34095e-34	1.79407e-32
Os04g0520700	673.642	1.2945	0.106158	12.1941	3.34273e-34	1.79407e-32
Os01g0570500	2472.45	0.770447	0.063259	12.1792	4.01e-34	2.14679e-32
Os03g0752800	1246.67	0.977571	0.0802662	12.1791	4.01628e-34	2.14679e-32
Os04g0666900	1422.69	0.928609	0.0762622	12.1765	4.14583e-34	2.21153e-32
Os05g0128200	1496.25	0.941009	0.0774361	12.1521	5.59302e-34	2.97243e-32
Os06g0340600	2277.18	0.781688	0.0643257	12.152	5.59489e-34	2.97243e-32
Os11g0588600	766.199	1.20861	0.0994879	12.1483	5.85567e-34	3.10469e-32
Os01g0702500	213.21	2.38416	0.196269	12.1474	5.92423e-34	3.13471e-32
Os03g0416500	652.584	1.30037	0.107054	12.1468	5.96508e-34	3.14997e-32
Os05g0498700	1722.21	0.87239	0.0718423	12.1431	6.23891e-34	3.28795e-32
Os12g0280801	332.687	1.84999	0.152574	12.1252	7.77002e-34	4.08666e-32
Os04g0433600	814.119	1.16734	0.0963254	12.1187	8.40453e-34	4.41154e-32
Os12g0466200	959.893	1.09146	0.0901215	12.111	9.23675e-34	4.83869e-32
Os03g0344700	2181.81	0.804518	0.0664818	12.1013	1.03927e-33	5.4334e-32
Os01g0227100	1020.65	1.07882	0.0893844	12.0695	1.53141e-33	7.99045e-32
Os04g0628100	3751.5	0.689632	0.0571537	12.0663	1.59177e-33	8.28888e-32
Os01g0839900	266.784	2.04348	0.169427	12.0611	1.69517e-33	8.80983e-32
Os11g0296500	994.613	1.07445	0.0891572	12.0511	1.91288e-33	9.92164e-32
Os03g0158500	3737.23	0.694385	0.057639	12.0471	2.00826e-33	1.03958e-31
Os03g0582000	2680.08	0.734414	0.0609973	12.0401	2.18669e-33	1.12972e-31
Os02g0626400	6276.48	0.60643	0.0503867	12.0355	2.31148e-33	1.19184e-31
Os01g0777200	1278.4	0.971265	0.0807198	12.0325	2.39652e-33	1.23327e-31
Os01g0889400	292.54	1.94049	0.161377	12.0246	2.63886e-33	1.35532e-31
Os02g0503900	123.494	-4.00902	0.333705	-12.0137	3.01121e-33	1.54354e-31
Os04g0605500	4338.85	0.641558	0.0535402	11.9827	4.37608e-33	2.2388e-31
Os03g0653601	297.854	1.91253	0.159675	11.9777	4.65194e-33	2.37529e-31
Os05g0392700	852.268	1.1498	0.0960838	11.9666	5.31656e-33	2.70938e-31
Os01g0905800	2994.85	0.718887	0.0602095	11.9398	7.34391e-33	3.73529e-31
Os05g0151300	1669.92	0.868099	0.0727698	11.9294	8.31869e-33	4.2229e-31
Os09g0401000	246.486	2.1141	0.17738	11.9185	9.48112e-33	4.80371e-31
Os08g0504700	829.037	1.14234	0.0959107	11.9104	1.0442e-32	5.28034e-31
Os02g0191300	537.975	1.43441	0.120523	11.9015	1.16185e-32	5.8619e-31
Os04g0537900	1374.49	0.927973	0.0779717	11.9014	1.16367e-32	5.8619e-31
Os07g0573800	1299.42	0.970682	0.0815654	11.9007	1.1742e-32	5.90361e-31
Os09g0381100	1501.97	0.888186	0.0746592	11.8965	1.23362e-32	6.1905e-31
Os03g0669300	648.633	1.30469	0.109696	11.8937	1.27652e-32	6.39355e-31
Os03g0324300	871.313	1.12239	0.094391	11.8908	1.32102e-32	6.60386e-31
Os06g0703300	454.533	1.53044	0.128772	11.8849	1.41884e-32	7.07937e-31
Os05g0149600	4249.31	0.658622	0.0554864	11.87	1.6953e-32	8.44274e-31
Os04g0668900	294.695	-1.9092	0.160909	-11.8651	1.79597e-32	8.92712e-31
Os01g0603300	372.027	1.69451	0.142886	11.8592	1.92888e-32	9.56966e-31
Os02g0104500	386.113	1.73728	0.1465	11.8585	1.94405e-32	9.6267e-31
Os05g0555600	719.337	-1.203	0.101694	-11.8296	2.74443e-32	1.35645e-30
Os09g0498500	954.274	1.07241	0.0907268	11.8202	3.06857e-32	1.51381e-30
Os06g0716700	1861.43	-0.814728	0.0689414	-11.8177	3.1626e-32	1.55727e-30
Os08g0440800	761.628	1.17371	0.0995065	11.7954	4.12435e-32	2.02703e-30
Os01g0386700	1382.91	0.907902	0.076974	11.7949	4.14607e-32	2.0339e-30
Os03g0214200	718.119	1.23313	0.104562	11.7933	4.22864e-32	2.07053e-30
Os10g0500300	247.485	2.1405	0.181559	11.7896	4.4183e-32	2.15937e-30
Os06g0561000	965.988	1.10719	0.0940285	11.775	5.25147e-32	2.5618e-30
Os12g0264500	6375.74	0.573865	0.0487708	11.7666	5.80443e-32	2.8263e-30
Os03g0167600	780.785	1.15038	0.0978834	11.7525	6.85486e-32	3.33159e-30
Os06g0220000	259.594	2.02449	0.172376	11.7446	7.5267e-32	3.65135e-30
Os05g0156900	570.759	1.37701	0.117389	11.7303	8.91223e-32	4.31552e-30
Os06g0152700	2598.92	0.727036	0.0620067	11.7251	9.47512e-32	4.57964e-30
Os01g0783500	815.218	1.20467	0.102945	11.702	1.24443e-31	6.00369e-30
Os02g0504850	659.459	1.24532	0.106467	11.6968	1.32414e-31	6.37651e-30
Os02g0223700	743.069	1.18411	0.101317	11.6872	1.48231e-31	7.12434e-30
Os03g0111300	1038.98	1.02925	0.0880676	11.687	1.48486e-31	7.12434e-30
Os02g0274100	2720.76	0.708709	0.0606672	11.6819	1.57698e-31	7.55251e-30
Os02g0724000	1186.14	0.96617	0.0827642	11.6738	1.73588e-31	8.29841e-30
Os12g0503000	998.944	1.04815	0.0898346	11.6676	1.86655e-31	8.90681e-30
Os05g0497200	352.96	1.72386	0.147887	11.6566	2.12334e-31	1.01138e-29
Os01g0932500	570.249	1.34786	0.115666	11.653	2.2142e-31	1.05275e-29
Os06g0171900	1147.6	0.984821	0.0845187	11.6521	2.23851e-31	1.06152e-29
Os07g0236200	804.111	1.17112	0.100507	11.652	2.24074e-31	1.06152e-29
Os09g0438000	787.575	1.16908	0.100396	11.6446	2.44338e-31	1.15543e-29
Os07g0548800	587.662	1.30036	0.11168	11.6436	2.47222e-31	1.16697e-29
Os03g0292100	848.556	1.1323	0.097266	11.6413	2.54203e-31	1.19777e-29
Os08g0544900	1109.97	0.988094	0.0850765	11.6142	3.49095e-31	1.64194e-29
Os05g0414600	1881.24	0.795849	0.0686084	11.5999	4.12622e-31	1.93726e-29
Os02g0723200	490.36	1.42709	0.123067	11.596	4.31891e-31	2.0241e-29
Os12g0524201	1648.06	-0.863773	0.0745526	-11.5861	4.84722e-31	2.26765e-29
Os10g0456800	317.2	1.76148	0.152351	11.562	6.42099e-31	2.99856e-29
Os02g0819300	2830.72	0.711692	0.0615971	11.554	7.04723e-31	3.28516e-29
Os03g0419100	520.173	1.3931	0.120585	11.5528	7.14284e-31	3.32383e-29
Os03g0767800	821.996	1.10534	0.0957586	11.543	8.01213e-31	3.72174e-29
Os04g0559700	761.838	1.18557	0.102712	11.5427	8.03491e-31	3.72573e-29
Os03g0707600	1371.62	0.902941	0.0783265	11.5279	9.54335e-31	4.41737e-29
Os01g0305200	508.693	1.39544	0.121148	11.5185	1.06502e-30	4.92103e-29
Os01g0652600	1824.39	0.805648	0.0699971	11.5097	1.17848e-30	5.43573e-29
Os03g0119500	6018.28	0.570469	0.0495726	11.5077	1.20607e-30	5.55322e-29
Os01g0600900	300.053	1.81017	0.157314	11.5068	1.21931e-30	5.60433e-29
Os04g0662600	1424.51	0.887168	0.0772279	11.4877	1.52157e-30	6.98139e-29
Os09g0486500	400.066	1.57271	0.136969	11.4822	1.62032e-30	7.42153e-29
Os07g0425000	1095.76	0.969364	0.0845652	11.4629	2.02584e-30	9.26274e-29
Os08g0191600	965.344	1.03219	0.0901505	11.4497	2.36072e-30	1.07751e-28
Os07g0195350	369.338	1.614	0.141009	11.4461	2.46087e-30	1.12127e-28
Os03g0690500	323.775	1.73283	0.151529	11.4357	2.77338e-30	1.26148e-28
Os06g0103500	1352.41	0.88754	0.077708	11.4215	3.26631e-30	1.48312e-28
Os09g0480900	2067.2	0.764408	0.0669305	11.4209	3.28746e-30	1.49014e-28
Os02g0596200	115.396	3.68468	0.322668	11.4194	3.34525e-30	1.51372e-28
Os05g0497300	958.545	1.05737	0.0926731	11.4097	3.74223e-30	1.69044e-28
Os02g0596300	1990.98	0.769612	0.067622	11.3811	5.19539e-30	2.34283e-28
Os06g0300500	549.951	1.30785	0.114927	11.3799	5.26642e-30	2.37079e-28
Os03g0820500	328.726	1.7246	0.151651	11.3722	5.75265e-30	2.58525e-28
Os01g0848250	247.525	2.01393	0.177097	11.3719	5.77262e-30	2.58978e-28
Os03g0703000	792.757	1.13671	0.100144	11.3508	7.35187e-30	3.29266e-28
Os09g0114500	1883.97	0.797385	0.0702926	11.3438	7.96038e-30	3.55912e-28
Os09g0361200	305.614	1.80475	0.15915	11.3399	8.32163e-30	3.71431e-28
Os11g0530600	279.922	1.85568	0.163651	11.3393	8.38458e-30	3.73605e-28
Os10g0561900	1349.91	0.912306	0.0804935	11.3339	8.91405e-30	3.96524e-28
Os05g0580000	595.599	1.25844	0.111137	11.3234	1.00536e-29	4.46458e-28
Os02g0517750	165.013	-2.56219	0.226443	-11.3149	1.10673e-29	4.90643e-28
Os02g0517531	3544.49	0.651835	0.0576387	11.309	1.18469e-29	5.2432e-28
Os05g0112000	797.629	1.09861	0.0971732	11.3057	1.23011e-29	5.43505e-28
Os05g0179950	575.707	1.29433	0.1145	11.3041	1.25193e-29	5.52216e-28
Os12g0284000	1400.49	0.864756	0.0765885	11.2909	1.45468e-29	6.40572e-28
Os06g0194000	2012.63	0.760876	0.0674011	11.2888	1.4911e-29	6.5551e-28
Os07g0507700	2044.58	0.778116	0.0689748	11.2812	1.62592e-29	7.13584e-28
Os06g0132500	4250.8	0.609456	0.0540263	11.2807	1.63398e-29	7.15923e-28
Os05g0105000	1277.95	-0.896953	0.0795974	-11.2686	1.87479e-29	8.20063e-28
Os09g0442600	616.074	1.22859	0.109033	11.2681	1.88558e-29	8.23414e-28
Os12g0637100	279.198	1.83262	0.162703	11.2636	1.98396e-29	8.64935e-28
Os07g0153400	473.897	1.40102	0.124397	11.2625	2.00895e-29	8.74374e-28
gene-ccmFc	2993.24	-0.693176	0.0615947	-11.2538	2.21733e-29	9.63475e-28
Os11g0158400	1087.56	0.960468	0.085422	11.2438	2.4844e-29	1.07774e-27
Os08g0110800	3087.54	0.658547	0.0585822	11.2414	2.5524e-29	1.10541e-27
Os01g0594900	33726.1	1.0331	0.0919158	11.2397	2.60311e-29	1.12551e-27
Os10g0518800	1198.75	0.913918	0.0813372	11.2362	2.70889e-29	1.16932e-27
Os02g0674800	777.092	1.11868	0.0995649	11.2357	2.72382e-29	1.17383e-27
Os05g0557100	347.615	1.67916	0.149472	11.2339	2.7786e-29	1.19548e-27
Os02g0131050	2021	0.757734	0.0674821	11.2287	2.94876e-29	1.26661e-27
Os06g0639100	1653.14	0.808669	0.0724438	11.1627	6.20694e-29	2.66178e-27
Os07g0209100	1096.9	0.942744	0.0844684	11.1609	6.3337e-29	2.71171e-27
Os04g0480600	448.969	1.45956	0.130785	11.16	6.39964e-29	2.73548e-27
Os03g0314100	1454.99	0.855145	0.0767461	11.1425	7.78868e-29	3.3238e-27
Os02g0469300	1519.96	0.828843	0.0744098	11.1389	8.11217e-29	3.45623e-27
Os06g0258900	1902.57	0.766503	0.0688827	11.1277	9.20198e-29	3.9142e-27
Os02g0735200	1068.2	-0.95785	0.0861122	-11.1233	9.66629e-29	4.10504e-27
Os04g0524900	944.107	1.00866	0.0908042	11.108	1.14649e-28	4.861e-27
Os09g0474800	3208.26	0.664438	0.0598356	11.1044	1.19419e-28	5.05507e-27
Os03g0331700	385.279	-1.52377	0.137439	-11.0869	1.45234e-28	6.13793e-27
Os09g0421300	1018.56	-0.972157	0.0877935	-11.0732	1.692e-28	7.13931e-27
Os11g0582500	22189.2	1.20603	0.109025	11.0619	1.92027e-28	8.08948e-27
Os06g0336200	442.83	1.41943	0.128325	11.0612	1.93477e-28	8.13751e-27
Os01g0151600	694.555	1.13599	0.102846	11.0455	2.30361e-28	9.67333e-27
Os12g0590500	437.387	-1.42851	0.129355	-11.0434	2.36059e-28	9.89677e-27
Os07g0675000	1422.65	0.845948	0.0766524	11.0362	2.55707e-28	1.07034e-26
Os04g0542800	359.402	1.56202	0.14158	11.0328	2.6543e-28	1.10927e-26
Os04g0297800	2105.05	0.748557	0.0678915	11.0258	2.8702e-28	1.19758e-26
Os01g0762000	1380.65	0.86187	0.0781696	11.0256	2.87475e-28	1.19758e-26
Os03g0701800	1116.24	0.970895	0.0880652	11.0247	2.90385e-28	1.20779e-26
Os06g0628500	465.041	-1.45351	0.132123	-11.0012	3.77133e-28	1.56612e-26
Os01g0308600	519.621	1.30549	0.118709	10.9974	3.93182e-28	1.63018e-26
Os06g0649600	513.674	1.30268	0.118472	10.9957	4.00722e-28	1.65882e-26
Os04g0629500	791.826	1.07579	0.0980882	10.9676	5.47045e-28	2.26098e-26
Os04g0471400	2655.73	0.671973	0.0612723	10.967	5.50746e-28	2.27269e-26
Os01g0911100	2541.67	0.696942	0.0635547	10.966	5.56627e-28	2.29336e-26
Os06g0665500	381.695	-1.53965	0.140475	-10.9603	5.93148e-28	2.44e-26
Os12g0115500	111.327	-3.43706	0.313814	-10.9526	6.46011e-28	2.65329e-26
Os11g0582100	647.45	1.19647	0.109301	10.9466	6.89666e-28	2.82817e-26
Os03g0856700	1008.77	0.986787	0.0901967	10.9404	7.38874e-28	3.02523e-26
Os12g0427000	203.413	2.13289	0.194978	10.9391	7.49089e-28	3.06228e-26
Os02g0186100	126.319	3.00451	0.274941	10.9279	8.4823e-28	3.46218e-26
Os10g0493600	1688.31	0.782446	0.0716341	10.9228	8.96795e-28	3.65472e-26
Os07g0248900	967.616	0.990649	0.0907123	10.9208	9.17105e-28	3.73169e-26
Os07g0604000	1257.9	0.881624	0.0807424	10.919	9.35467e-28	3.80052e-26
Os04g0390100	577.235	1.26967	0.116389	10.9089	1.04509e-27	4.23933e-26
Os08g0170900	1245.64	0.904465	0.0829193	10.9078	1.05816e-27	4.28569e-26
gene-rpl5	1287.68	-0.911729	0.0836434	-10.9002	1.15015e-27	4.65111e-26
Os06g0231050	772.92	1.09838	0.100865	10.8896	1.29219e-27	5.21746e-26
Os07g0559700	874.401	1.04304	0.0958183	10.8856	1.34993e-27	5.44224e-26
Os03g0305400	324.537	1.6276	0.149553	10.8831	1.38779e-27	5.58629e-26
Os01g0253900	723.024	1.11284	0.102293	10.879	1.45213e-27	5.8363e-26
Os01g0822800	251.042	1.87451	0.172472	10.8685	1.62815e-27	6.53375e-26
Os05g0331200	567.347	1.24669	0.114825	10.8573	1.84096e-27	7.37648e-26
Os02g0110000	195.053	2.26261	0.208436	10.8552	1.88487e-27	7.54092e-26
Os08g0435900	336.552	1.65129	0.152127	10.8547	1.8946e-27	7.56833e-26
Os05g0438600	465.039	1.34831	0.12422	10.8542	1.90417e-27	7.59496e-26
Os04g0404900	1241.88	0.888061	0.0818364	10.8517	1.95849e-27	7.79977e-26
Os01g0270100	1380.64	0.881155	0.0812035	10.8512	1.96843e-27	7.82751e-26
Os06g0558700	2458.33	0.67959	0.0626444	10.8484	2.02986e-27	8.05957e-26
Os01g0967100	1760.91	0.874849	0.0806698	10.8448	2.11064e-27	8.36765e-26
Os02g0670900	913.701	1.00352	0.0926601	10.8301	2.47791e-27	9.80888e-26
Os03g0826800	702.346	1.10461	0.102203	10.8079	3.1573e-27	1.24794e-25
Os04g0470100	719.187	1.09474	0.101334	10.8033	3.31941e-27	1.31004e-25
Os06g0686700	3314.09	0.640862	0.0593933	10.7901	3.83228e-27	1.51018e-25
Os12g0112200	760.566	1.06951	0.0991594	10.7858	4.01768e-27	1.58087e-25
Os08g0480200	1118.81	0.903973	0.0838398	10.7821	4.18015e-27	1.63992e-25
Os10g0537300	1917.76	0.742901	0.068901	10.7821	4.18026e-27	1.63992e-25
Os03g0726500	481.273	1.31723	0.122185	10.7806	4.25326e-27	1.66607e-25
Os02g0588700	318.412	-1.64149	0.152433	-10.7686	4.84298e-27	1.89425e-25
Os04g0480650	236.343	1.92306	0.178671	10.7631	5.13962e-27	2.00728e-25
Os03g0348900	799.558	1.03821	0.0964921	10.7595	5.34633e-27	2.08491e-25
Os01g0583100	2355.32	0.69067	0.0642665	10.747	6.12417e-27	2.3847e-25
Os03g0261100	171.657	2.36381	0.219963	10.7464	6.16108e-27	2.39552e-25
Os06g0534900	512.952	1.28512	0.119643	10.7413	6.51269e-27	2.52848e-25
Os07g0581366	510.276	1.28621	0.119812	10.7353	6.95231e-27	2.69517e-25
Os01g0656200	517.597	1.30101	0.121196	10.7348	6.98397e-27	2.70346e-25
Os01g0356400	1272.74	0.857307	0.0799249	10.7264	7.65153e-27	2.9575e-25
Os01g0575000	2330.03	0.702496	0.0655179	10.7222	8.00857e-27	3.09095e-25
Os05g0432700	902.522	1.00202	0.0934747	10.7197	8.22494e-27	3.1698e-25
Os09g0379900	437.537	-1.385	0.129348	-10.7076	9.3759e-27	3.60807e-25
Os05g0517200	1345.71	0.851447	0.0795373	10.705	9.64315e-27	3.70548e-25
Os12g0552800	737.506	1.07405	0.100375	10.7003	1.01397e-26	3.8906e-25
Os05g0122800	1090.29	0.932829	0.0871898	10.6988	1.03071e-26	3.94904e-25
Os03g0239300	362.482	1.52065	0.142163	10.6965	1.05662e-26	4.04243e-25
Os05g0453700	654.899	1.14215	0.106793	10.695	1.0737e-26	4.10177e-25
Os03g0241600	1246.39	0.880538	0.0824714	10.6769	1.30584e-26	4.98138e-25
Os10g0488800	2182.13	0.6985	0.065448	10.6726	1.36757e-26	5.20927e-25
Os03g0747600	2386.11	0.677078	0.0634427	10.6723	1.37241e-26	5.22013e-25
Os03g0244200	823.109	1.03712	0.0971873	10.6713	1.38667e-26	5.26673e-25
Os11g0547000	587.065	1.21543	0.113947	10.6666	1.4582e-26	5.53043e-25
Os03g0197100	312.993	1.61946	0.151959	10.6573	1.61286e-26	6.10817e-25
Os08g0337300	3596.84	0.604839	0.0567771	10.6529	1.69077e-26	6.39398e-25
Os01g0783200	2039.54	0.709822	0.0666574	10.6488	1.76616e-26	6.6695e-25
Os12g0230100	1377.44	0.825717	0.0776047	10.64	1.94054e-26	7.31745e-25
Os03g0696300	1014.3	0.955393	0.0899026	10.627	2.23226e-26	8.4054e-25
Os08g0197700	121.897	2.92876	0.275705	10.6228	2.33446e-26	8.77765e-25
Os01g0348600	1162.46	0.884491	0.0832724	10.6217	2.36322e-26	8.87305e-25
Os03g0159900	809.194	1.03428	0.0974369	10.6149	2.54077e-26	9.52607e-25
Os04g0683700	2214.34	0.689003	0.0649329	10.611	2.64893e-26	9.91744e-25
Os06g0623200	433.66	1.36791	0.128958	10.6074	2.75233e-26	1.02899e-24
Os10g0360100	167.435	-2.34318	0.221261	-10.5901	3.31249e-26	1.23665e-24
Os01g0232100	155.366	-2.43254	0.229865	-10.5825	3.59302e-26	1.33947e-24
Os03g0131100	583.188	1.18449	0.111936	10.5818	3.61952e-26	1.34744e-24
Os01g0607400	2755.2	0.646604	0.0613131	10.5459	5.30349e-26	1.97153e-24
Os02g0771700	223.285	-1.95186	0.185188	-10.5398	5.65904e-26	2.10073e-24
Os03g0386000	427.705	1.40953	0.133844	10.5311	6.20978e-26	2.30192e-24
Os08g0305300	1804.95	0.731941	0.0695273	10.5274	6.46007e-26	2.39132e-24
Os04g0206200	845.526	1.13261	0.10761	10.5251	6.62175e-26	2.44772e-24
Os11g0708400	606.957	1.27989	0.121689	10.5178	7.15567e-26	2.64136e-24
Os04g0480500	329.126	1.55158	0.147535	10.5166	7.24172e-26	2.66937e-24
Os06g0254600	1494.93	-0.798642	0.076106	-10.4938	9.22284e-26	3.39486e-24
Os05g0468800	167.511	2.33884	0.223027	10.4868	9.9315e-26	3.65059e-24
Os11g0116200	145.968	-2.50785	0.239201	-10.4843	1.02033e-25	3.74525e-24
Os03g0222100	111.567	-3.101	0.295951	-10.4781	1.0895e-25	3.99356e-24
Os09g0492700	1397.92	0.807047	0.0771109	10.466	1.23703e-25	4.52801e-24
Os05g0177500	1917.21	0.723186	0.069139	10.4599	1.32027e-25	4.82598e-24
Os06g0608000	234.136	1.86256	0.178252	10.449	1.48038e-25	5.40368e-24
Os10g0340600	250.854	1.80801	0.173125	10.4433	1.57169e-25	5.72903e-24
Os01g0681200	2478.18	0.651536	0.0624654	10.4304	1.80214e-25	6.55992e-24
Os06g0196700	1703.01	0.784041	0.0751724	10.4299	1.81062e-25	6.58167e-24
Os08g0120500	826.169	0.995532	0.0954794	10.4267	1.87353e-25	6.80092e-24
Os06g0731700	414.699	1.43056	0.137211	10.426	1.88623e-25	6.83759e-24
Os06g0603000	487.859	1.26199	0.121058	10.4247	1.91323e-25	6.92588e-24
Os02g0189400	298.418	-1.61855	0.1553	-10.422	1.96693e-25	7.11047e-24
Os02g0260700	1342.66	0.818168	0.078537	10.4176	2.06052e-25	7.43857e-24
Os05g0437800	6648.21	0.592324	0.0569357	10.4034	2.3926e-25	8.62553e-24
Os04g0541700	338.659	1.53958	0.148051	10.399	2.5068e-25	9.02481e-24
Os04g0573900	420.572	1.37575	0.132338	10.3958	2.59133e-25	9.31637e-24
Os02g0526400	1152.05	0.88627	0.085355	10.3833	2.95289e-25	1.06017e-23
Os08g0545200	284.955	1.67699	0.161598	10.3775	3.13864e-25	1.12532e-23
Os02g0564400	1007.47	0.909812	0.0877068	10.3733	3.27887e-25	1.174e-23
Os04g0535200	254.895	1.75893	0.169747	10.3621	3.68887e-25	1.319e-23
Os02g0759800	1394.13	0.800551	0.0772938	10.3572	3.87967e-25	1.38533e-23
Os01g0124401	722.388	1.07664	0.104002	10.352	4.09713e-25	1.46099e-23
Os07g0564500	220.369	1.91656	0.185318	10.342	4.54895e-25	1.61991e-23
Os10g0463800	873.773	0.969765	0.0938288	10.3355	4.87006e-25	1.73191e-23
Os05g0186300	283.333	1.65938	0.160578	10.3338	4.95761e-25	1.76066e-23
Os04g0397100	1697.94	0.747502	0.0723509	10.3316	5.07012e-25	1.79818e-23
Os01g0175100	508.389	1.26061	0.122081	10.3261	5.37228e-25	1.90277e-23
Os05g0542200	635.897	1.11639	0.10814	10.3236	5.50934e-25	1.94869e-23
Os01g0977600	4449.82	0.548117	0.053095	10.3233	5.52749e-25	1.95248e-23
Os06g0167000	4226.94	0.552461	0.0535454	10.3176	5.86595e-25	2.06925e-23
Os08g0513700	2253.62	0.668695	0.0648142	10.3171	5.89687e-25	2.07736e-23
Os08g0451800	150.28	-2.41053	0.234165	-10.2942	7.48619e-25	2.63371e-23
Os01g0737700	381.319	-1.52549	0.148201	-10.2934	7.54525e-25	2.65094e-23
Os06g0558766	1654.69	0.751935	0.073113	10.2846	8.27196e-25	2.90237e-23
Os06g0228800	408.66	1.37151	0.133458	10.2767	8.9713e-25	3.14355e-23
Os10g0148000	8275.57	1.08806	0.105879	10.2764	9.00066e-25	3.14963e-23
Os12g0479400	1738.75	0.723935	0.0704689	10.2731	9.31485e-25	3.25524e-23
Os04g0430700	142.932	2.46122	0.239759	10.2654	1.00906e-24	3.52165e-23
Os02g0741800	1336.96	0.822044	0.0801416	10.2574	1.09624e-24	3.82083e-23
Os03g0764600	788.288	0.997483	0.0972713	10.2546	1.12789e-24	3.92593e-23
Os11g0703900	8203.19	0.481552	0.0469602	10.2545	1.12992e-24	3.92776e-23
Os03g0255000	1213.1	0.841356	0.0821461	10.2422	1.28307e-24	4.45426e-23
Os01g0954400	813.076	0.981381	0.0958198	10.2419	1.2863e-24	4.45958e-23
Os01g0588900	479.818	1.25446	0.122537	10.2374	1.34857e-24	4.6693e-23
Os01g0253300	3044.93	0.671477	0.0657166	10.2178	1.65105e-24	5.70908e-23
Os05g0447700	386.026	1.40682	0.137978	10.196	2.06654e-24	7.13635e-23
Os03g0125600	561.975	1.16345	0.114139	10.1933	2.12533e-24	7.32975e-23
Os03g0214100	181.539	-2.08816	0.204871	-10.1925	2.14115e-24	7.37066e-23
Os02g0101900	152.275	2.37634	0.233147	10.1925	2.14281e-24	7.37066e-23
Os06g0717800	1611.96	0.744937	0.0731951	10.1774	2.50099e-24	8.59141e-23
Os02g0200900	2296.19	0.663722	0.0652618	10.1702	2.69491e-24	9.24547e-23
Os01g0531500	704.263	1.04835	0.103139	10.1645	2.85558e-24	9.7839e-23
Os06g0674100	365.14	-1.4815	0.145763	-10.1637	2.87846e-24	9.84944e-23
Os07g0185200	1377.49	0.782654	0.0770221	10.1614	2.94765e-24	1.00731e-22
Os02g0704600	1024.64	0.920308	0.0906314	10.1544	3.1671e-24	1.08089e-22
Os11g0199200	4712.08	0.529194	0.0521395	10.1496	3.32805e-24	1.13435e-22
Os09g0499000	484.988	1.29011	0.127239	10.1392	3.69962e-24	1.25936e-22
Os05g0169300	158.211	-2.31032	0.227963	-10.1346	3.87891e-24	1.31868e-22
Os07g0297100	87.3844	-4.21974	0.416526	-10.1308	4.03383e-24	1.36957e-22
Os07g0655300	993.391	0.898981	0.0887596	10.1283	4.13895e-24	1.40345e-22
Os01g0651500	332.934	1.48528	0.146668	10.1268	4.2013e-24	1.42275e-22
Os03g0213300	4151.23	0.554358	0.0547509	10.1251	4.27593e-24	1.44616e-22
Os05g0187100	808.89	1.02594	0.10133	10.1248	4.28963e-24	1.44892e-22
Os11g0638900	782.352	1.03926	0.102686	10.1208	4.46865e-24	1.50745e-22
Os07g0420700	1653.84	0.730393	0.0722049	10.1156	4.71361e-24	1.58804e-22
Os09g0516600	1066.73	0.864962	0.0855991	10.1048	5.26073e-24	1.7701e-22
Os05g0508500	1178.49	0.851174	0.0843319	10.0932	5.92368e-24	1.99061e-22
Os02g0734600	2919.04	0.609789	0.0604171	10.093	5.93348e-24	1.99136e-22
Os07g0164800	505.255	1.22156	0.121055	10.091	6.05475e-24	2.02946e-22
Os02g0832400	2813.31	0.603336	0.059863	10.0786	6.87e-24	2.29978e-22
Os04g0610600	254.805	1.73422	0.172161	10.0733	7.25345e-24	2.42505e-22
Os12g0162100	1297.36	0.790884	0.0786088	10.061	8.21543e-24	2.74318e-22
Os10g0564900	1057.66	0.964932	0.0959127	10.0605	8.25533e-24	2.753e-22
Os03g0232900	1745.4	0.718586	0.0714434	10.0581	8.46057e-24	2.81787e-22
Os08g0246800	325.443	1.50556	0.149829	10.0485	9.32399e-24	3.1015e-22
Os04g0404800	687.406	1.04838	0.104345	10.0472	9.4507e-24	3.13967e-22
Os05g0317200	2682.04	0.626011	0.0623772	10.0359	1.0599e-23	3.5167e-22
Os01g0750100	343.975	1.44668	0.144251	10.0289	1.13785e-23	3.77057e-22
Os08g0129800	5905.4	0.579021	0.0577396	10.0281	1.14663e-23	3.79487e-22
Os11g0525600	2154.05	0.662922	0.0661147	10.0268	1.16165e-23	3.83974e-22
Os03g0226600	1280.43	0.814514	0.0812427	10.0257	1.17528e-23	3.87992e-22
Os01g0100900	855.192	1.00547	0.100315	10.0231	1.20611e-23	3.97666e-22
Os06g0142900	1309.92	0.791191	0.0790152	10.0131	1.33446e-23	4.39433e-22
Os04g0507500	2312.9	0.645212	0.0644816	10.0061	1.43243e-23	4.71105e-22
Os03g0794900	2597.22	0.617006	0.0616982	10.0004	1.51788e-23	4.98584e-22
Os09g0380000	949.412	0.89702	0.0897329	9.99655	1.57801e-23	5.17685e-22
Os07g0587500	318.111	1.50716	0.150833	9.99219	1.64902e-23	5.40307e-22
Os05g0409300	1179.34	0.825385	0.0826045	9.99202	1.65188e-23	5.40568e-22
Os01g0787400	463.096	1.26527	0.126742	9.98301	1.8089e-23	5.91215e-22
Os02g0771800	1202.78	0.831324	0.083365	9.9721	2.01918e-23	6.59123e-22
Os06g0729000	536.826	1.20805	0.121172	9.96972	2.06803e-23	6.7423e-22
Os01g0639200	411.576	1.32189	0.132617	9.96778	2.10886e-23	6.86689e-22
Os06g0602600	958.368	0.921414	0.092565	9.95423	2.41681e-23	7.85987e-22
Os04g0560100	2233.13	0.641598	0.0644885	9.94903	2.54645e-23	8.27124e-22
Os02g0736400	639.391	-1.05679	0.106429	-9.9296	3.0949e-23	1.00402e-21
Os05g0148500	259.369	-1.73982	0.175274	-9.92632	3.19855e-23	1.03637e-21
Os04g0450100	1073.21	0.843771	0.0850368	9.92242	3.32582e-23	1.07628e-21
Os08g0104400	288.528	1.5647	0.157952	9.90615	3.9145e-23	1.26522e-21
Os08g0498100	1273.18	0.800853	0.0808486	9.90559	3.93642e-23	1.27074e-21
Os01g0119000	427.501	-1.32937	0.134276	-9.90027	4.1514e-23	1.33849e-21
Os09g0481700	561.174	1.11899	0.113074	9.89606	4.32981e-23	1.39431e-21
Os03g0146100	467.287	1.24131	0.12555	9.88694	4.74292e-23	1.52547e-21
Os05g0453500	714.074	1.00447	0.101659	9.88075	5.04516e-23	1.62069e-21
Os04g0390500	695.802	1.03223	0.104473	9.88036	5.06503e-23	1.62508e-21
Os08g0485700	830.251	0.943698	0.0955527	9.87621	5.27938e-23	1.69179e-21
Os01g0736900	1675.5	0.717152	0.0726431	9.87226	5.49142e-23	1.75759e-21
Os02g0187800	1010.61	0.862846	0.0875065	9.86036	6.18292e-23	1.9765e-21
Os01g0698200	81.143	4.01321	0.40702	9.86	6.20477e-23	1.98107e-21
Os03g0712800	980.728	-0.879253	0.0891852	-9.85873	6.28389e-23	2.0039e-21
Os11g0104400	949.616	-0.919631	0.0933194	-9.85466	6.54366e-23	2.0842e-21
Os08g0475500	560.602	1.11866	0.113608	9.84667	7.08539e-23	2.25401e-21
Os01g0551000	610.476	1.07917	0.10972	9.83569	7.90271e-23	2.51098e-21
Os02g0622400	604.436	1.07206	0.10903	9.83274	8.13736e-23	2.58241e-21
Os03g0625700	1571.97	0.722344	0.0734978	9.82809	8.5219e-23	2.70118e-21
Os08g0480100	2675.28	0.616498	0.0627353	9.82696	8.61776e-23	2.72826e-21
Os04g0233400	223.215	1.78901	0.182368	9.8099	1.02071e-22	3.22752e-21
Os04g0645500	140.708	2.33104	0.237699	9.8067	1.05353e-22	3.32729e-21
Os08g0557900	1822.68	0.679295	0.0693364	9.79709	1.15877e-22	3.65529e-21
Os05g0124000	405.729	-1.34196	0.13698	-9.79676	1.16255e-22	3.6628e-21
Os06g0183800	1780.32	0.725015	0.0740074	9.79653	1.16521e-22	3.66679e-21
Os03g0815900	1256.29	0.79545	0.0812001	9.79617	1.16941e-22	3.67559e-21
Os05g0345400	1207.1	0.808627	0.0825825	9.79176	1.22156e-22	3.83492e-21
Os04g0614600	1540.93	0.719937	0.0735479	9.78867	1.25941e-22	3.94902e-21
Os10g0369900	139.256	-2.40178	0.245551	-9.78118	1.35617e-22	4.24733e-21
Os07g0638300	212.778	1.85393	0.189792	9.7682	1.54161e-22	4.82236e-21
Os11g0620800	182.225	2.05414	0.210383	9.76383	1.60965e-22	5.02919e-21
Os01g0110700	249.291	-1.65317	0.169483	-9.75415	1.77075e-22	5.52597e-21
Os11g0474100	460.167	1.31853	0.135688	9.71741	2.54175e-22	7.92258e-21
Os02g0168100	542.413	-1.1105	0.114586	-9.69146	3.27809e-22	1.02056e-20
Os09g0275200	243.078	1.65959	0.171279	9.68945	3.34328e-22	1.03962e-20
gene-psaC	2262.15	0.633034	0.0653889	9.68107	3.62896e-22	1.12712e-20
Os07g0113700	1726.99	0.696817	0.071989	9.6795	3.68526e-22	1.14326e-20
Os05g0595100	1099.72	0.819443	0.0847695	9.66672	4.17559e-22	1.29384e-20
Os07g0602900	446.866	1.25718	0.130074	9.66509	4.24231e-22	1.31297e-20
Os02g0721600	1515.37	0.72456	0.074986	9.66259	4.34716e-22	1.34383e-20
Os03g0391700	1424.26	0.743381	0.0769578	9.6596	4.4763e-22	1.38212e-20
Os04g0281900	1844.13	0.687783	0.0712083	9.65874	4.51368e-22	1.39203e-20
Os07g0598400	599.289	-5.49912	0.569675	-9.6531	4.76918e-22	1.4691e-20
Os03g0367900	319.953	1.44494	0.14972	9.65096	4.8696e-22	1.49827e-20
Os03g0136400	437.773	-1.27558	0.132194	-9.64936	4.94618e-22	1.52005e-20
Os09g0533400	846.1	0.903998	0.0937016	9.64762	5.03078e-22	1.54424e-20
Os07g0173200	1794.41	0.699314	0.0725198	9.64307	5.25905e-22	1.61243e-20
Os01g0764800	105.444	-2.91668	0.302526	-9.64112	5.36016e-22	1.64151e-20
Os02g0661900	477.558	1.17337	0.121895	9.62608	6.20525e-22	1.8981e-20
Os08g0327700	85.6974	3.40176	0.353467	9.62396	6.33443e-22	1.93536e-20
Os01g0222600	434.553	1.24876	0.130151	9.59472	8.4149e-22	2.56801e-20
Os06g0711600	1461.52	0.724119	0.0754759	9.59404	8.47007e-22	2.58185e-20
Os04g0476100	1164.54	0.825535	0.0860681	9.59165	8.66852e-22	2.63927e-20
Os02g0832500	1695.12	0.687875	0.0717355	9.58904	8.89053e-22	2.70373e-20
Os07g0295800	978.663	0.846199	0.088316	9.58149	9.56531e-22	2.90557e-20
Os07g0661400	429.781	1.22443	0.127848	9.57718	9.97302e-22	3.02592e-20
Os10g0506900	582.667	1.08607	0.11343	9.57483	1.02025e-21	3.09198e-20
Os08g0301500	2412.98	0.610294	0.063744	9.57415	1.02703e-21	3.10892e-20
Os05g0215700	210.413	1.87833	0.196242	9.57147	1.05391e-21	3.18663e-20
Os03g0772300	711.872	1.008	0.105362	9.56702	1.10033e-21	3.32316e-20
Os03g0820300	340.314	1.38415	0.144735	9.56333	1.14024e-21	3.43972e-20
Os01g0948400	408.295	-1.26281	0.132091	-9.56015	1.17585e-21	3.54307e-20
Os03g0250000	512.268	1.16477	0.12186	9.55821	1.19811e-21	3.60601e-20
Os04g0533300	879.92	0.901545	0.0944054	9.54971	1.30056e-21	3.90986e-20
Os07g0563300	1531.84	0.729731	0.0764153	9.54953	1.30283e-21	3.91223e-20
Os01g0188400	934.452	0.898443	0.0940851	9.54925	1.30633e-21	3.91824e-20
Os02g0123200	1219.11	0.837265	0.0876884	9.54819	1.31982e-21	3.9542e-20
Os01g0805900	1362.83	0.735046	0.0770252	9.54294	1.38846e-21	4.15508e-20
Os03g0815800	1133.96	0.792419	0.0830937	9.53645	1.47809e-21	4.41829e-20
Os05g0366900	385.164	1.2952	0.135821	9.53609	1.48313e-21	4.42828e-20
Os07g0605200	732.015	0.954301	0.100179	9.526	1.63454e-21	4.87484e-20
Os11g0232000	87.5484	3.2386	0.340017	9.52483	1.65317e-21	4.9248e-20
Os03g0337500	745.437	0.954715	0.100236	9.52464	1.65611e-21	4.92795e-20
Os02g0199800	688.02	1.0147	0.106584	9.52011	1.72992e-21	5.14178e-20
Os09g0436000	396.76	1.26344	0.132857	9.5098	1.9103e-21	5.67148e-20
Os01g0908500	955.07	0.849869	0.0894318	9.50298	2.03962e-21	6.04858e-20
Os04g0106300	1012.79	0.842287	0.0886666	9.49948	2.10936e-21	6.24833e-20
Os02g0549700	693.413	0.970962	0.102262	9.49489	2.20451e-21	6.52282e-20
Os04g0519700	193.355	-1.86397	0.196325	-9.49431	2.21677e-21	6.55171e-20
Os06g0135000	1480.26	0.719623	0.0759023	9.48091	2.52066e-21	7.44148e-20
Os08g0302000	111.093	2.6949	0.28428	9.47973	2.54931e-21	7.51759e-20
Os01g0883100	1472.75	0.716391	0.0755742	9.47931	2.55979e-21	7.54005e-20
Os07g0664600	97.5176	-2.91043	0.307044	-9.47889	2.57012e-21	7.56196e-20
Os01g0966000	2019.65	0.645486	0.0681139	9.47657	2.62789e-21	7.7233e-20
Os03g0310400	729.46	0.976431	0.103057	9.47467	2.67608e-21	7.85613e-20
Os01g0234900	537.515	1.08776	0.11487	9.46949	2.812e-21	8.24592e-20
Os03g0286900	511.12	1.18785	0.125452	9.4686	2.83631e-21	8.30791e-20
Os09g0493500	251.381	1.59344	0.168334	9.46595	2.90917e-21	8.51185e-20
Os03g0224300	623.929	1.01909	0.107707	9.4617	3.02963e-21	8.85442e-20
Os03g0201000	403.411	-1.25111	0.132281	-9.45795	3.14035e-21	9.16778e-20
Os01g0322700	128.641	2.34921	0.248472	9.45461	3.24237e-21	9.45512e-20
Os03g0708000	255.828	1.60649	0.1701	9.44437	3.57553e-21	1.04151e-19
Os07g0446100	1331.07	0.793702	0.0840642	9.44163	3.67034e-21	1.06794e-19
Os07g0142900	265.026	-1.58423	0.16786	-9.43777	3.80799e-21	1.10676e-19
Os01g0102900	218.363	1.73498	0.183841	9.43741	3.82106e-21	1.10933e-19
Os02g0761000	798.347	0.918091	0.097313	9.43441	3.9321e-21	1.14031e-19
Os05g0461400	1141.02	0.797457	0.0845591	9.43076	4.07119e-21	1.17934e-19
Os01g0254000	1175.8	0.785874	0.0833473	9.4289	4.1441e-21	1.19914e-19
Os02g0610600	945.517	0.85459	0.0907039	9.42175	4.43629e-21	1.28227e-19
Os05g0169700	167.06	2.04602	0.217475	9.40806	5.05398e-21	1.4592e-19
Os05g0363500	761.228	0.923951	0.0983206	9.39733	5.59678e-21	1.61415e-19
Os01g0667900	266.187	1.52771	0.162806	9.38367	6.37155e-21	1.83558e-19
Os03g0203200	1109.45	0.800007	0.0853252	9.37598	6.85367e-21	1.97231e-19
Os11g0545300	2089.58	0.618842	0.0660253	9.37279	7.06381e-21	2.03055e-19
Os08g0425100	271.139	-1.58002	0.168593	-9.37184	7.12806e-21	2.04678e-19
Os03g0597600	1975.95	0.65207	0.0696066	9.36792	7.3974e-21	2.1218e-19
Os02g0103600	4634.03	0.504921	0.0539064	9.36664	7.48808e-21	2.14546e-19
Os01g0830500	541.237	1.08358	0.115701	9.36532	7.58211e-21	2.17004e-19
Os10g0572300	725.02	0.962791	0.10288	9.35836	8.09808e-21	2.31519e-19
Os11g0696400	195.358	-1.81743	0.194348	-9.35142	8.64802e-21	2.46972e-19
Os02g0527200	373.198	1.29817	0.138838	9.35022	8.74688e-21	2.49524e-19
Os03g0324200	565.646	1.05537	0.112875	9.34995	8.76881e-21	2.49878e-19
Os07g0529800	4939.29	0.491543	0.0525955	9.34573	9.1254e-21	2.59757e-19
Os02g0332800	459.632	1.20855	0.129436	9.33702	9.90816e-21	2.81733e-19
Os01g0498200	613.94	1.01781	0.109108	9.32845	1.07426e-20	3.0513e-19
Os10g0115600	2337.19	0.59736	0.0640385	9.32814	1.07744e-20	3.05702e-19
Os04g0608100	1607.63	0.685199	0.0734909	9.32359	1.12466e-20	3.18742e-19
Os03g0439800	564.714	1.06915	0.114673	9.32348	1.12583e-20	3.18742e-19
Os12g0420400	337.484	1.43055	0.153455	9.32226	1.13885e-20	3.22082e-19
Os02g0179800	1223.43	0.752639	0.0808297	9.31142	1.26137e-20	3.56348e-19
Os04g0460900	383.957	1.26956	0.136558	9.29681	1.44722e-20	4.08411e-19
Os03g0832200	638.082	-1.02401	0.11016	-9.29564	1.46322e-20	4.12484e-19
Os03g0803066	315.034	1.51034	0.162561	9.29088	1.53022e-20	4.30907e-19
Os06g0677800	1512.65	0.697654	0.075095	9.29029	1.53876e-20	4.32848e-19
Os06g0503400	737.039	0.932937	0.100465	9.2862	1.59894e-20	4.49296e-19
Os01g0881900	557.073	1.07904	0.116201	9.28599	1.60218e-20	4.49725e-19
Os12g0104400	1386.12	-0.732372	0.0789273	-9.27907	1.70967e-20	4.79383e-19
Os02g0121300	3190.81	0.54324	0.0586309	9.26542	1.94307e-20	5.44245e-19
Os02g0786200	1816.02	0.641995	0.0692999	9.26402	1.96877e-20	5.50856e-19
Os02g0794500	332.104	1.34803	0.145627	9.25677	2.10712e-20	5.88722e-19
Os05g0169600	168.741	1.98927	0.2149	9.25669	2.10859e-20	5.88722e-19
Os03g0125300	1212.43	0.751211	0.0811963	9.25179	2.20762e-20	6.15717e-19
Os01g0872700	1761.78	0.64667	0.0699338	9.24689	2.31116e-20	6.4391e-19
Os05g0515900	710.49	0.938953	0.101804	9.22318	2.88418e-20	8.02707e-19
Os05g0195101	381.344	1.26553	0.137413	9.20969	3.27067e-20	9.09308e-19
Os04g0457500	1260.44	0.732111	0.0795304	9.20542	3.40345e-20	9.45222e-19
Os09g0456200	523.09	1.07118	0.116402	9.20247	3.49803e-20	9.70464e-19
Os07g0673100	1289.34	0.738772	0.0803311	9.19658	3.69529e-20	1.02411e-18
Os01g0806200	1493.18	0.691991	0.075251	9.19578	3.72289e-20	1.03067e-18
Os01g0305300	328.398	1.35156	0.146984	9.19532	3.73867e-20	1.03395e-18
Os12g0582800	737.19	0.943602	0.102717	9.18646	4.05969e-20	1.12154e-18
Os06g0181200	665.596	0.986862	0.107607	9.17101	4.68603e-20	1.29322e-18
Os06g0270900	644.672	0.977938	0.106759	9.1602	5.1801e-20	1.4277e-18
Os05g0417000	112.921	2.51307	0.27435	9.16011	5.18422e-20	1.4277e-18
Os01g0955100	130.239	2.22703	0.243299	9.15346	5.51387e-20	1.51689e-18
Os01g0186200	599.001	0.99891	0.109141	9.15244	5.56624e-20	1.5297e-18
Os03g0765400	502.877	1.08415	0.118516	9.14772	5.81491e-20	1.59636e-18
Os01g0851700	365.451	-1.2688	0.138729	-9.14588	5.91482e-20	1.6221e-18
Os10g0151800	1541.2	0.708209	0.0774908	9.13926	6.28787e-20	1.7226e-18
Os03g0195475	598.529	1.00068	0.109644	9.12664	7.06554e-20	1.93363e-18
Os10g0173000	412.1	1.18673	0.130122	9.1201	7.50578e-20	2.05197e-18
Os03g0189400	467.24	1.16661	0.127929	9.11917	7.57024e-20	2.06744e-18
Os02g0788300	406.223	1.20832	0.132609	9.11187	8.09771e-20	2.20919e-18
Os03g0686300	1832.63	0.646901	0.0710583	9.10381	8.72198e-20	2.37703e-18
Os08g0540400	101.049	2.63948	0.289985	9.10213	8.85738e-20	2.41143e-18
Os11g0182200	248.765	1.53738	0.168986	9.09769	9.2272e-20	2.50951e-18
Os02g0313700	725.962	0.910575	0.100102	9.09643	9.33467e-20	2.53611e-18
Os01g0749400	1065.6	0.775387	0.0852953	9.09062	9.84733e-20	2.67263e-18
Os04g0478000	1476.86	0.683101	0.0751481	9.09006	9.89856e-20	2.68376e-18
Os04g0463700	808.865	0.896615	0.0987716	9.07767	1.10928e-19	3.00443e-18
Os04g0608600	686.3	0.98632	0.108677	9.0757	1.12946e-19	3.05594e-18
Os08g0250900	506.957	1.06998	0.117905	9.0749	1.13779e-19	3.0753e-18
Os01g0208600	2351.88	0.591074	0.0651667	9.07018	1.18822e-19	3.2083e-18
Os04g0379933	805.202	0.872016	0.0961681	9.06763	1.21638e-19	3.28098e-18
Os09g0372900	773.555	0.914689	0.100892	9.06599	1.23476e-19	3.32714e-18
Os03g0374600	749.916	0.8956	0.0988183	9.0631	1.26795e-19	3.41307e-18
Os03g0428800	556.425	1.02591	0.113221	9.06117	1.29059e-19	3.47045e-18
Os05g0363200	1036.5	0.8201	0.0905103	9.06085	1.29437e-19	3.47704e-18
Os04g0418800	339.374	1.30001	0.143667	9.04873	1.44646e-19	3.88163e-18
Os01g0699400	159.104	1.95847	0.216456	9.04787	1.45786e-19	3.90823e-18
Os01g0297700	88.0788	-2.96202	0.327641	-9.04042	1.56075e-19	4.17608e-18
Os01g0865100	532.794	1.05557	0.116761	9.0404	1.56096e-19	4.17608e-18
Os06g0608800	1082.61	1.28333	0.141996	9.03782	1.59833e-19	4.2717e-18
Os05g0156800	2306.75	0.584358	0.0646833	9.03413	1.65311e-19	4.41363e-18
Os12g0120100	688.386	0.972081	0.107652	9.02986	1.71891e-19	4.58463e-18
Os03g0199500	160.828	1.93948	0.21495	9.02294	1.83106e-19	4.87881e-18
gene-orf241	1235.41	-0.752072	0.0833524	-9.0228	1.83344e-19	4.88019e-18
Os04g0613200	133.563	2.15059	0.238458	9.01874	1.90266e-19	5.0593e-18
Os07g0475900	765.696	0.887558	0.0985002	9.01072	2.04704e-19	5.43772e-18
Os02g0711400	216.157	1.74569	0.193828	9.00638	2.12963e-19	5.65138e-18
Os01g0717000	2189.14	0.589479	0.0655027	8.9993	2.27155e-19	6.0219e-18
Os07g0676200	1291.65	0.714915	0.0794927	8.99346	2.39566e-19	6.34451e-18
Os04g0488000	1814.34	0.627471	0.0698101	8.98825	2.51198e-19	6.64586e-18
Os01g0925400	563.333	1.03375	0.115023	8.98736	2.53235e-19	6.69301e-18
Os04g0486600	1960.25	-0.620872	0.069113	-8.98343	2.62451e-19	6.92962e-18
Os01g0975900	179.284	-1.92025	0.214185	-8.96534	3.0932e-19	8.1589e-18
Os02g0533800	419.578	1.22532	0.136677	8.96505	3.10138e-19	8.17227e-18
Os03g0661300	490.333	1.09766	0.122466	8.96303	3.15867e-19	8.31487e-18
Os04g0640600	734.041	0.892998	0.0997054	8.95637	3.3554e-19	8.82389e-18
Os12g0223300	372.561	1.23569	0.138005	8.95395	3.42973e-19	9.01033e-18
Os06g0543601	93.3501	2.73601	0.305646	8.95157	3.50458e-19	9.19777e-18
Os06g0229300	1142.42	0.753876	0.0842234	8.95091	3.52573e-19	9.24404e-18
Os07g0442000	847.084	0.881783	0.0985158	8.95068	3.53287e-19	9.25352e-18
Os02g0705600	1198.59	0.724726	0.0810764	8.9388	3.9341e-19	1.02942e-17
Os06g0604000	1014.14	0.774365	0.0867262	8.92884	4.30485e-19	1.12531e-17
Os03g0637900	594.659	0.979626	0.109753	8.92569	4.42932e-19	1.15669e-17
Os04g0401700	622.088	0.987838	0.110721	8.92189	4.58392e-19	1.19587e-17
Os06g0659300	1484.94	0.669977	0.075114	8.91947	4.68539e-19	1.22113e-17
Os06g0286351	2672.19	0.542625	0.0608663	8.91503	4.87672e-19	1.26974e-17
Os04g0511400	191.269	-1.74921	0.196327	-8.90965	5.11935e-19	1.33159e-17
Os10g0481000	409.824	1.17099	0.131549	8.9015	5.50963e-19	1.43169e-17
Os01g0566100	896.605	0.818521	0.0920081	8.89618	5.78013e-19	1.50049e-17
Os02g0176700	1958.63	0.606713	0.0682005	8.89602	5.78858e-19	1.5012e-17
Os10g0416200	152.909	1.94746	0.219043	8.8908	6.06695e-19	1.57184e-17
Os07g0498400	728.494	0.887323	0.0998346	8.88792	6.22613e-19	1.61149e-17
Os05g0230700	1615.96	-0.672858	0.0757493	-8.88269	6.52597e-19	1.68743e-17
Os01g0207400	133.073	2.1383	0.240752	8.88175	6.58164e-19	1.70015e-17
Os02g0742000	5213.76	0.454668	0.0512805	8.86629	7.56261e-19	1.95163e-17
Os10g0446200	1075.68	0.755381	0.0852693	8.85877	8.09019e-19	2.08573e-17
Os07g0563800	1745.04	0.622656	0.0703251	8.85397	8.44593e-19	2.1753e-17
Os08g0101800	103.9	-2.53367	0.286302	-8.84963	8.78132e-19	2.25947e-17
Os09g0403967	234.138	1.52857	0.172807	8.84553	9.10969e-19	2.34166e-17
Os01g0188100	805.396	0.850541	0.0962211	8.83945	9.61941e-19	2.47027e-17
Os12g0620400	1138.72	0.751021	0.0849909	8.83648	9.87772e-19	2.53412e-17
Os09g0272900	326.487	1.3003	0.147161	8.83588	9.93092e-19	2.54528e-17
Os07g0597200	998.618	-0.792986	0.0897813	-8.83241	1.02444e-18	2.62307e-17
Os06g0498400	1716.56	0.635468	0.0719514	8.83191	1.02903e-18	2.63226e-17
Os01g0132200	249.328	1.5322	0.173622	8.82488	1.09576e-18	2.80021e-17
Os11g0264300	1221.5	0.708126	0.0802709	8.8217	1.12733e-18	2.87809e-17
Os06g0729300	1774.97	0.623529	0.0706916	8.82041	1.14039e-18	2.90861e-17
Os06g0647700	1470.51	0.674789	0.0765084	8.81981	1.1465e-18	2.92136e-17
Os03g0646800	1045.74	0.764751	0.0867914	8.81137	1.2363e-18	3.14712e-17
Os03g0143800	2010.31	0.591703	0.0671704	8.80897	1.26296e-18	3.21186e-17
Os06g0267600	947.552	0.815233	0.0925469	8.80886	1.26421e-18	3.21193e-17
Os06g0106100	1121.6	0.751108	0.0854741	8.78755	1.52855e-18	3.87977e-17
Os03g0746700	334.356	1.27478	0.145122	8.78416	1.57541e-18	3.99485e-17
Os01g0693400	358.861	1.22831	0.139873	8.78164	1.61105e-18	4.08128e-17
Os07g0191200	410.641	1.17623	0.133946	8.78132	1.61567e-18	4.08903e-17
Os01g0295700	707.98	0.893968	0.101886	8.77417	1.72176e-18	4.35333e-17
Os10g0362300	1728.87	0.621308	0.0708228	8.77271	1.74412e-18	4.40562e-17
Os07g0556800	129.282	2.15117	0.245226	8.77221	1.7519e-18	4.42102e-17
Os01g0703400	1151.6	0.731252	0.0834389	8.76393	1.88566e-18	4.754e-17
Os04g0102700	631.057	0.944183	0.107908	8.74985	2.13629e-18	5.38072e-17
Os07g0571100	2270.95	0.565196	0.0646181	8.7467	2.19677e-18	5.52773e-17
Os08g0557800	388.693	-1.21137	0.13851	-8.74568	2.21673e-18	5.57261e-17
Os05g0163400	1792.83	0.606637	0.0694994	8.72866	2.577e-18	6.47208e-17
Os07g0631900	485.955	1.10612	0.126747	8.72699	2.61534e-18	6.5621e-17
Os08g0177300	2718.15	0.554327	0.0635245	8.7262	2.63368e-18	6.60181e-17
Os01g0566900	2330.62	0.560512	0.0642403	8.72525	2.65598e-18	6.65022e-17
Os03g0417900	1386.8	0.66649	0.0763872	8.72516	2.65806e-18	6.65022e-17
Os07g0479300	892.939	0.813105	0.0932251	8.72195	2.73446e-18	6.83484e-17
Os05g0357200	785.891	0.842583	0.0967378	8.70997	3.03961e-18	7.59035e-17
Os11g0602200	1888.88	0.607469	0.0697472	8.70957	3.05021e-18	7.60959e-17
Os03g0112700	1040.56	0.763468	0.0876987	8.70558	3.15967e-18	7.87516e-17
Os12g0572500	821.972	0.825135	0.094985	8.687	3.72124e-18	9.26602e-17
Os04g0476600	300.88	1.36859	0.157595	8.6842	3.81421e-18	9.48852e-17
Os08g0429800	73.0534	-3.25852	0.375296	-8.68255	3.87008e-18	9.61839e-17
Os06g0326700	681.99	0.892093	0.102767	8.68077	3.93086e-18	9.76021e-17
Os04g0629600	513.056	1.0322	0.118958	8.67704	4.06208e-18	1.00765e-16
Os11g0177400	239.126	1.52034	0.175315	8.67205	4.24419e-18	1.05183e-16
Os05g0238200	748.103	0.864588	0.0997018	8.67174	4.25549e-18	1.05335e-16
Os08g0531900	291.179	1.3364	0.154111	8.67167	4.25833e-18	1.05335e-16
Os02g0782700	1502.15	0.653775	0.0754075	8.66988	4.32557e-18	1.06897e-16
Os08g0246700	159.458	1.8432	0.212992	8.65383	4.97991e-18	1.22952e-16
Os06g0708700	490.456	1.0379	0.120059	8.64488	5.38629e-18	1.3286e-16
Os04g0686800	130.794	-2.08286	0.241068	-8.64012	5.61528e-18	1.38378e-16
Os02g0702500	1848.31	0.613855	0.0710578	8.63882	5.67956e-18	1.39831e-16
Os03g0823400	590.965	0.998864	0.115709	8.63254	6.00069e-18	1.47599e-16
Os12g0428600	5329.52	0.458345	0.0531074	8.63054	6.10646e-18	1.5006e-16
Os01g0611000	466.559	1.07228	0.124262	8.62921	6.17793e-18	1.51674e-16
Os05g0489600	3971.14	0.468044	0.0543185	8.61665	6.89395e-18	1.69095e-16
Os02g0114033	2454.39	0.541346	0.0628284	8.61626	6.91771e-18	1.69519e-16
Os08g0179900	976.812	0.770269	0.0894074	8.61528	6.97738e-18	1.70822e-16
Os05g0414501	900.867	0.797261	0.0926406	8.60596	7.56775e-18	1.85103e-16
Os08g0524100	908.942	0.807614	0.0939642	8.59491	8.33293e-18	2.03629e-16
Os06g0142600	792.827	0.825897	0.0961007	8.59408	8.39343e-18	2.04917e-16
Os05g0514300	1317.11	0.680048	0.0791549	8.59135	8.59523e-18	2.09649e-16
Os07g0577600	168.339	1.82929	0.212998	8.5883	8.82636e-18	2.15086e-16
Os06g0233400	1284.99	0.688209	0.0801361	8.58801	8.84898e-18	2.15437e-16
Os04g0440000	823.794	0.815587	0.0950178	8.58351	9.20177e-18	2.23819e-16
Os11g0445300	391.295	1.16596	0.135842	8.58323	9.22487e-18	2.24173e-16
gene-ccmB	2657.39	-0.563916	0.0657556	-8.57594	9.82798e-18	2.38608e-16
Os04g0434500	156.278	1.85833	0.216749	8.57365	1.00253e-17	2.43174e-16
Os02g0266800	464.677	1.09247	0.127433	8.57285	1.00952e-17	2.44644e-16
Os03g0596900	1548.59	0.640515	0.074752	8.56853	1.04818e-17	2.53778e-16
Os04g0502900	891.827	0.802646	0.0936895	8.56708	1.0614e-17	2.56742e-16
Os03g0122300	477.634	1.11512	0.130194	8.56508	1.08001e-17	2.61002e-16
Os01g0659200	1356.55	0.661185	0.0772267	8.56161	1.11307e-17	2.68744e-16
Os05g0357800	649.036	0.905173	0.105777	8.55736	1.15479e-17	2.78561e-16
Os01g0672400	681.588	0.892069	0.104294	8.55342	1.19492e-17	2.87978e-16
Os01g0897800	1865.99	0.595524	0.0696387	8.55162	1.21368e-17	2.92229e-16
Os08g0412200	1496.34	0.643543	0.075328	8.5432	1.30553e-17	3.14057e-16
Os12g0446500	779.772	0.8725	0.102136	8.54252	1.31331e-17	3.1539e-16
Os07g0471000	1161.53	0.712134	0.0833636	8.5425	1.31347e-17	3.1539e-16
Os05g0473500	729.572	0.854189	0.099999	8.54198	1.31942e-17	3.16528e-16
Os11g0126900	454.691	1.05607	0.123707	8.53683	1.37958e-17	3.30658e-16
Os07g0544800	302.774	1.33916	0.156875	8.53646	1.38392e-17	3.31395e-16
Os05g0508300	415.857	1.11365	0.130467	8.53585	1.39125e-17	3.32848e-16
Os09g0487600	290.562	1.33947	0.156971	8.53322	1.42333e-17	3.40213e-16
Os01g0869000	750.369	0.84781	0.0994127	8.52818	1.48669e-17	3.55033e-16
Os01g0252300	68.6862	3.30741	0.388387	8.51575	1.65509e-17	3.94889e-16
Os02g0633100	2488.64	0.529393	0.062197	8.51156	1.71605e-17	4.09062e-16
Os11g0598800	517.68	-1.00586	0.118244	-8.50669	1.78971e-17	4.26233e-16
Os01g0927600	2013.1	0.607996	0.0715009	8.50334	1.84217e-17	4.3833e-16
Os03g0248600	3093.83	-0.495832	0.0583264	-8.50098	1.88003e-17	4.46933e-16
Os03g0117200	322.924	1.28834	0.151605	8.49797	1.92931e-17	4.58233e-16
Os09g0519200	508.859	1.00941	0.118822	8.49521	1.97574e-17	4.68837e-16
Os09g0364100	73.5477	-3.09947	0.36496	-8.49263	2.02013e-17	4.78938e-16
Os04g0672200	1538.08	0.626698	0.0738116	8.49051	2.05726e-17	4.873e-16
Os10g0401000	165.513	1.76949	0.20847	8.488	2.10219e-17	4.97494e-16
Os06g0133500	124.711	2.07506	0.244871	8.47409	2.36919e-17	5.60175e-16
Os08g0519750	404.846	1.15634	0.136466	8.47347	2.38195e-17	5.62685e-16
Os01g0663300	649.525	0.913048	0.107807	8.46931	2.46853e-17	5.82613e-16
Os02g0768300	845.167	0.799395	0.0944248	8.46594	2.54086e-17	5.99144e-16
Os02g0648300	2815.67	0.522747	0.0617571	8.46456	2.57115e-17	6.05744e-16
Os10g0447100	1083.24	0.723782	0.0855497	8.46037	2.66539e-17	6.27383e-16
Os03g0685700	1162.79	0.697468	0.0824731	8.45691	2.7455e-17	6.45661e-16
Os10g0486600	648.022	0.901588	0.10662	8.45606	2.76569e-17	6.49825e-16
Os07g0484300	1069.53	0.725181	0.0857794	8.45402	2.81435e-17	6.60667e-16
Os11g0147500	465.815	1.05995	0.125433	8.45036	2.90418e-17	6.81147e-16
Os10g0544500	783.525	0.817577	0.0967849	8.44737	2.97947e-17	6.98179e-16
Os08g0125300	173.985	-1.71871	0.203486	-8.44635	3.00562e-17	7.03679e-16
Os05g0179800	413.513	1.14589	0.135957	8.42834	3.50592e-17	8.20079e-16
Os01g0586450	86.3971	2.6308	0.31221	8.42636	3.56575e-17	8.3333e-16
Os03g0625800	326.053	1.2378	0.146956	8.42291	3.67232e-17	8.57474e-16
Os01g0275600	7479.56	0.400349	0.047566	8.41671	3.87192e-17	9.03276e-16
Os06g0105900	1933.69	0.573347	0.068148	8.41326	3.98775e-17	9.29471e-16
Os01g0948300	778.5	0.813218	0.0967981	8.40117	4.42039e-17	1.0294e-15
Os11g0546900	1003.39	0.734274	0.0874118	8.40018	4.45811e-17	1.03726e-15
Os07g0695100	568.776	0.937828	0.111803	8.38825	4.93438e-17	1.14706e-15
Os11g0498600	206.97	1.5407	0.183676	8.38813	4.93947e-17	1.14722e-15
Os08g0157900	1460.81	0.635293	0.0757719	8.38429	5.10316e-17	1.18419e-15
Os06g0255200	3641.79	0.469631	0.0560186	8.38348	5.13875e-17	1.1914e-15
Os08g0325267	161.586	1.76111	0.210275	8.37527	5.50985e-17	1.27631e-15
Os09g0436700	1411.24	0.637913	0.0762506	8.366	5.9605e-17	1.37948e-15
Os03g0268000	846.772	0.780535	0.0933197	8.36409	6.05802e-17	1.40082e-15
Os01g0266800	1341.45	0.657606	0.078629	8.36341	6.09309e-17	1.40769e-15
Os04g0572800	182.204	1.74257	0.208367	8.36297	6.1157e-17	1.41167e-15
Os03g0719800	570.233	0.939585	0.112414	8.35823	6.36676e-17	1.46833e-15
Os12g0605500	611.434	0.921363	0.110261	8.35616	6.47928e-17	1.49296e-15
Os10g0363600	514.039	0.975343	0.116732	8.3554	6.5209e-17	1.50124e-15
Os08g0564800	1939.71	0.573951	0.0686964	8.35489	6.54919e-17	1.50643e-15
Os02g0797600	789.713	0.84254	0.100859	8.35362	6.62031e-17	1.52145e-15
Os05g0508700	754.288	0.867765	0.10388	8.35351	6.62641e-17	1.52152e-15
Os08g0540300	1284.19	0.66255	0.0793337	8.35142	6.74446e-17	1.54728e-15
Os03g0328000	835.792	0.784581	0.0939671	8.34953	6.85328e-17	1.57087e-15
Os03g0116700	197.708	1.57467	0.188654	8.34684	7.01152e-17	1.60574e-15
Os08g0409100	432.126	1.07877	0.129266	8.34532	7.10239e-17	1.62513e-15
Os08g0189200	117.205	-2.20691	0.264557	-8.34188	7.31158e-17	1.67154e-15
Os05g0569300	499.425	1.01904	0.122177	8.3407	7.38535e-17	1.68693e-15
Os03g0303100	266.634	1.35527	0.162506	8.33979	7.44241e-17	1.69849e-15
Os02g0593700	3745.46	0.481505	0.0577526	8.33737	7.59587e-17	1.732e-15
Os01g0232500	678.657	0.86831	0.104245	8.32951	8.11808e-17	1.84947e-15
Os01g0856900	171.163	-1.81954	0.218486	-8.32795	8.22513e-17	1.87223e-15
Os10g0150600	427.921	1.06389	0.127811	8.32395	8.50799e-17	1.93494e-15
Os05g0568100	479.649	1.00231	0.120422	8.32335	8.55134e-17	1.94312e-15
Os03g0795900	631.505	0.914811	0.110026	8.31447	9.216e-17	2.09234e-15
Os04g0670200	1434.33	0.640107	0.0769907	8.31408	9.24696e-17	2.09755e-15
Os03g0818200	383.614	1.19442	0.143762	8.30832	9.70649e-17	2.19989e-15
Os03g0266300	1013.98	0.737079	0.0887204	8.30789	9.74201e-17	2.20534e-15
Os02g0760300	629.448	0.884225	0.106433	8.30782	9.74736e-17	2.20534e-15
ENSRNA050013672	2958.94	-0.518521	0.0624169	-8.30737	9.78442e-17	2.21182e-15
Os12g0573200	1055.5	0.738039	0.0888493	8.30664	9.84522e-17	2.22365e-15
Os12g0566700	432.641	1.0598	0.127595	8.30596	9.90136e-17	2.2344e-15
Os01g0863300	493.749	0.992324	0.11949	8.30464	1.00126e-16	2.25757e-15
Os11g0609600	434.075	1.04819	0.126235	8.30349	1.01101e-16	2.27759e-15
Os03g0254000	822.699	0.801396	0.0965291	8.30212	1.02271e-16	2.30002e-15
Os07g0163800	1030.74	0.713424	0.0859327	8.30212	1.02272e-16	2.30002e-15
Os07g0494900	364.967	1.15697	0.139447	8.29681	1.06945e-16	2.40305e-15
Os05g0500200	525.744	0.963152	0.116098	8.29602	1.07661e-16	2.41708e-15
Os04g0550400	1979.62	0.573324	0.0691443	8.2917	1.11638e-16	2.50422e-15
Os02g0177900	715.015	0.851765	0.102736	8.29082	1.1247e-16	2.52073e-15
Os07g0206700	1818.62	0.579616	0.0699409	8.28723	1.15921e-16	2.59586e-15
Os02g0781700	692.436	0.845566	0.102168	8.2762	1.27172e-16	2.84538e-15
Os04g0623100	717.332	0.844793	0.10217	8.2685	1.35651e-16	3.03251e-15
Os03g0622500	1633.57	0.601865	0.0729221	8.25354	1.53769e-16	3.43462e-15
Os02g0753300	418.039	1.10609	0.13404	8.25192	1.55876e-16	3.47871e-15
Os03g0296200	207.141	1.51101	0.183167	8.24937	1.59238e-16	3.55073e-15
Os05g0223200	2234.3	-0.542904	0.0658127	-8.24922	1.5943e-16	3.552e-15
Os12g0113500	622.893	0.914699	0.110894	8.24842	1.60496e-16	3.57271e-15
Os02g0754100	792.508	0.830307	0.10074	8.24208	1.69238e-16	3.7641e-15
Os01g0361700	252.539	1.44463	0.175356	8.23826	1.74731e-16	3.883e-15
Os04g0676700	338.83	1.18849	0.144311	8.23567	1.78558e-16	3.96468e-15
Os04g0540500	1643.39	0.590833	0.071744	8.2353	1.79102e-16	3.9734e-15
Os03g0277000	250.673	-1.37347	0.16685	-8.23176	1.84482e-16	4.08929e-15
Os01g0187400	1529.58	0.608448	0.073958	8.22694	1.9206e-16	4.25369e-15
Os05g0207900	1933.66	0.559403	0.0680751	8.21743	2.0791e-16	4.60083e-15
Os08g0529000	221.542	1.50401	0.183087	8.21473	2.12643e-16	4.70161e-15
Os07g0169700	1168.22	-0.671338	0.081733	-8.21379	2.14307e-16	4.73441e-15
Os01g0150000	916.882	0.759624	0.0924966	8.21245	2.16717e-16	4.78364e-15
Os08g0440300	904.861	0.793706	0.0966493	8.21223	2.17116e-16	4.78841e-15
Os01g0201700	2865.43	0.507842	0.0618903	8.20552	2.2959e-16	5.05928e-15
Os08g0425500	209.507	1.49169	0.181898	8.20071	2.38963e-16	5.26139e-15
Os09g0340400	1547.67	0.602581	0.0735233	8.19578	2.48967e-16	5.47707e-15
Os03g0323200	797.016	0.82332	0.100466	8.19497	2.5065e-16	5.50947e-15
Os03g0669100	88.7221	-2.49751	0.304896	-8.19136	2.58296e-16	5.67278e-15
Os01g0317800	599.815	0.897333	0.109683	8.18113	2.81193e-16	6.1705e-15
Os02g0496300	687.745	0.838817	0.102566	8.17833	2.87803e-16	6.31028e-15
Os02g0662100	353.372	1.16175	0.142065	8.17759	2.89576e-16	6.34383e-15
Os04g0441900	1741.57	0.59254	0.0724765	8.17561	2.94372e-16	6.44354e-15
Os10g0442532	3332.26	0.470134	0.0575168	8.17385	2.987e-16	6.53283e-15
Os07g0114300	676.135	0.878135	0.10752	8.1672	3.15633e-16	6.89741e-15
Os02g0602100	960.71	0.742421	0.0909254	8.16517	3.20978e-16	7.00837e-15
Os03g0101600	571.98	0.92288	0.1131	8.15986	3.35406e-16	7.31731e-15
Os03g0204300	1965.6	0.582949	0.071442	8.15975	3.35714e-16	7.31795e-15
Os06g0687900	1002.27	0.742886	0.09111	8.15372	3.52893e-16	7.68604e-15
Os05g0562800	144.112	1.85216	0.227216	8.15156	3.59263e-16	7.81828e-15
Os08g0265500	1609.23	0.601477	0.0738186	8.14804	3.69877e-16	8.04261e-15
Os06g0637500	773.156	0.820067	0.100706	8.14322	3.84915e-16	8.36266e-15
Os09g0403300	101.013	-2.30148	0.282702	-8.14102	3.91947e-16	8.50838e-15
Os10g0542200	700.625	0.840482	0.10327	8.13869	3.99563e-16	8.66655e-15
Os01g0185200	1552.91	0.604484	0.0743011	8.1356	4.09889e-16	8.88319e-15
Os01g0598600	398.99	-1.08202	0.133034	-8.13339	4.17465e-16	9.03991e-15
Os08g0263100	59.2717	-3.71158	0.456378	-8.13268	4.19889e-16	9.08491e-15
Os07g0419800	1096.06	0.690561	0.084922	8.1317	4.23298e-16	9.15111e-15
Os03g0750800	1677.4	0.596384	0.0733889	8.12635	4.4242e-16	9.55664e-15
Os04g0685700	338.727	1.21298	0.149278	8.12562	4.45086e-16	9.60631e-15
Os06g0335500	3690.56	0.467227	0.057515	8.12355	4.52727e-16	9.76321e-15
Os05g0105600	1499.13	0.602167	0.0741627	8.11953	4.67993e-16	1.00841e-14
Os04g0344100	185.657	-1.58802	0.195603	-8.11861	4.71535e-16	1.01521e-14
Os02g0259100	804.081	0.806223	0.099362	8.114	4.89821e-16	1.05372e-14
Os01g0886600	1039.15	0.701429	0.0864882	8.11012	5.05703e-16	1.08699e-14
Os03g0255500	279.228	-1.27546	0.157299	-8.10852	5.12403e-16	1.10049e-14
Os06g0181100	369.264	1.10597	0.136425	8.10677	5.19849e-16	1.11557e-14
Os07g0495900	2188.73	0.525615	0.0648774	8.10167	5.42087e-16	1.16234e-14
Os01g0521400	575.945	0.898907	0.111092	8.09153	5.89185e-16	1.2623e-14
Os09g0521400	650.54	0.855244	0.10571	8.09045	5.9446e-16	1.27256e-14
Os05g0533500	216.867	1.44838	0.179144	8.08501	6.2161e-16	1.3296e-14
Os01g0689451	1331.28	0.635549	0.078617	8.08412	6.26152e-16	1.33822e-14
Os01g0950700	108.653	-2.17397	0.269014	-8.08125	6.41076e-16	1.369e-14
Os08g0104700	1226.42	0.651428	0.0806209	8.08014	6.46926e-16	1.38037e-14
Os10g0207400	258.431	1.41101	0.174701	8.0767	6.65422e-16	1.41868e-14
Os09g0559200	78.397	-2.72643	0.337655	-8.07459	6.77064e-16	1.44233e-14
Os03g0773700	1276.37	0.641723	0.0794976	8.07223	6.90259e-16	1.46925e-14
Os10g0470900	1134.24	0.670415	0.0830635	8.07111	6.96593e-16	1.48153e-14
Os02g0816600	444.158	1.00619	0.124694	8.06928	7.07139e-16	1.50274e-14
Os09g0493700	419.612	1.04009	0.128924	8.06741	7.18068e-16	1.52473e-14
Os12g0514600	626.089	0.860351	0.106715	8.06216	7.49564e-16	1.59032e-14
Os01g0767600	551.434	0.953912	0.11833	8.06147	7.5383e-16	1.59776e-14
Os09g0392666	360.159	1.12707	0.139811	8.0614	7.54286e-16	1.59776e-14
Os02g0225100	127.717	1.9325	0.239737	8.06091	7.57285e-16	1.60282e-14
Os10g0475000	280.458	1.26826	0.157359	8.05963	7.65236e-16	1.61834e-14
Os02g0595400	681.868	0.872784	0.108309	8.05825	7.73961e-16	1.63547e-14
Os03g0693000	781.94	0.778462	0.0966098	8.05779	7.76866e-16	1.64029e-14
Os03g0284100	473.183	0.98084	0.121791	8.05349	8.04686e-16	1.69767e-14
Os06g0128600	330.139	1.18165	0.146749	8.05217	8.13389e-16	1.71465e-14
Os03g0679700	761.037	0.793217	0.0985137	8.05184	8.15584e-16	1.7179e-14
Os02g0184300	679.65	0.838409	0.104129	8.05164	8.16937e-16	1.71937e-14
Os07g0639600	642.135	0.86973	0.108061	8.04854	8.37901e-16	1.76208e-14
Os12g0297400	1290.97	0.642106	0.0797891	8.04754	8.44759e-16	1.77508e-14
Os04g0613800	844.21	0.788886	0.0980401	8.04656	8.51509e-16	1.78674e-14
Os04g0552200	64.0121	-3.15913	0.392607	-8.04654	8.51673e-16	1.78674e-14
Os03g0263800	658.918	0.842328	0.104695	8.04552	8.58771e-16	1.8002e-14
Os01g0392800	368.813	1.11685	0.138821	8.04524	8.60749e-16	1.8029e-14
Os10g0564800	987.091	0.716256	0.0890716	8.04135	8.88523e-16	1.85959e-14
Os02g0176000	602.948	0.887661	0.110457	8.03625	9.26293e-16	1.9371e-14
Os05g0515700	949.583	0.723394	0.0900399	8.03415	9.4228e-16	1.96896e-14
Os04g0435500	353.697	1.13897	0.141795	8.03247	9.55304e-16	1.99429e-14
Os01g0618100	460.201	1.03576	0.128947	8.03239	9.55922e-16	1.99429e-14
Os06g0651200	258.67	1.32575	0.165068	8.03156	9.62436e-16	2.00628e-14
Os01g0348900	729.939	-0.800088	0.099644	-8.02947	9.7895e-16	2.03909e-14
Os03g0680200	243.177	-1.35381	0.168697	-8.0251	1.0144e-15	2.11125e-14
Os04g0429500	318.729	1.17524	0.146453	8.02471	1.01763e-15	2.11629e-14
Os08g0127700	1043.64	0.735055	0.0916351	8.02154	1.04424e-15	2.16992e-14
Os01g0109700	2942	0.472816	0.0589564	8.01975	1.05958e-15	2.20005e-14
Os05g0272800	112.534	-2.14602	0.267773	-8.01434	1.10729e-15	2.2973e-14
Os01g0905700	372.096	1.10623	0.138033	8.01421	1.10851e-15	2.29801e-14
Os07g0673500	1061.24	0.67956	0.0848126	8.01249	1.12408e-15	2.32846e-14
Os05g0373900	533.127	0.91723	0.114568	8.006	1.18504e-15	2.45279e-14
Os04g0115700	479.326	0.974317	0.121768	8.0014	1.2301e-15	2.54405e-14
Os05g0400700	668.943	0.832945	0.104129	7.99919	1.2524e-15	2.58812e-14
Os11g0455500	2005.27	0.542062	0.0677657	7.99906	1.25373e-15	2.58883e-14
Os06g0113800	57.4135	3.48137	0.435666	7.99092	1.33934e-15	2.76345e-14
Os04g0433200	731.063	0.810239	0.101402	7.99038	1.34524e-15	2.77343e-14
Os11g0600900	133.309	-1.8674	0.233778	-7.98791	1.37244e-15	2.82729e-14
Os01g0948600	429.138	1.03349	0.129415	7.98583	1.39582e-15	2.8732e-14
Os01g0812050	1337.56	0.623427	0.0780693	7.98556	1.39881e-15	2.87709e-14
Os12g0189300	125.618	-1.98702	0.248889	-7.98357	1.42165e-15	2.92179e-14
Os06g0134800	580.689	0.893775	0.11197	7.98228	1.43658e-15	2.95015e-14
Os03g0576900	1084.94	0.764615	0.0957916	7.98207	1.43894e-15	2.9527e-14
Os02g0825600	1568.97	0.608278	0.07622	7.98056	1.45675e-15	2.9869e-14
Os05g0144100	382.263	1.06933	0.134001	7.98004	1.46282e-15	2.99701e-14
Os08g0544800	438.919	1.01101	0.126724	7.97801	1.4871e-15	3.04438e-14
Os05g0224900	761.548	0.781955	0.098015	7.97791	1.48832e-15	3.0445e-14
Os03g0820600	932.944	0.714564	0.0896701	7.96881	1.60214e-15	3.27479e-14
Os12g0636900	617.163	0.892541	0.112047	7.9658	1.64163e-15	3.35289e-14
Os06g0111200	232.301	-1.46261	0.183628	-7.96508	1.65121e-15	3.36982e-14
gene-orf160	944.627	-0.729832	0.0916402	-7.96411	1.66424e-15	3.39377e-14
Os02g0496500	1765.32	0.55998	0.070337	7.96139	1.7012e-15	3.46592e-14
Os06g0602400	508.035	0.94945	0.119258	7.96131	1.70226e-15	3.46592e-14
Os01g0833800	690.529	0.838481	0.105368	7.95766	1.75326e-15	3.56699e-14
Os06g0114500	369.838	1.09572	0.13774	7.95498	1.79164e-15	3.64226e-14
Os06g0227200	874.022	0.736949	0.0926688	7.95251	1.8277e-15	3.71269e-14
Os11g0518900	2987.75	0.484388	0.0609211	7.95107	1.84902e-15	3.7531e-14
Os02g0631200	779.002	0.790924	0.0994786	7.9507	1.85463e-15	3.76157e-14
Os01g0589500	705.492	0.80691	0.101501	7.94977	1.86857e-15	3.78692e-14
Os01g0559600	704.348	0.81326	0.10231	7.94894	1.88112e-15	3.80941e-14
Os08g0126300	1482.84	0.608532	0.0766294	7.94124	2.00177e-15	4.05061e-14
Os01g0756600	459.43	0.979213	0.123424	7.93374	2.12641e-15	4.29952e-14
Os01g0869900	905.025	0.724283	0.0913416	7.92938	2.20234e-15	4.4496e-14
Os09g0241700	1224.56	0.646461	0.0815544	7.92674	2.24972e-15	4.54185e-14
Os04g0636500	103.637	-2.14512	0.27063	-7.92639	2.25612e-15	4.55126e-14
Os03g0228200	279.97	1.35547	0.171062	7.92387	2.30222e-15	4.64069e-14
Os01g0265800	934.017	0.707962	0.0894326	7.91615	2.4497e-15	4.93418e-14
Os12g0123700	383.171	1.11054	0.140363	7.91193	2.53419e-15	5.10045e-14
Os10g0575200	1935.09	0.563451	0.0712424	7.90893	2.59613e-15	5.22111e-14
Os06g0643300	1046.01	0.682125	0.0862975	7.90435	2.6934e-15	5.41257e-14
Os11g0671100	386.997	1.05669	0.133688	7.90412	2.69823e-15	5.41814e-14
Os01g0194300	602.109	0.874989	0.110765	7.89953	2.7996e-15	5.61739e-14
Os06g0160700	1271.39	0.624969	0.0791753	7.89349	2.93845e-15	5.8915e-14
Os03g0843500	1389.42	0.605902	0.0767889	7.89049	3.01005e-15	6.03043e-14
Os12g0480100	174.242	1.57958	0.200286	7.88661	3.10518e-15	6.21628e-14
Os03g0302800	378.537	1.06429	0.134972	7.88524	3.1394e-15	6.27999e-14
Os09g0496250	630.812	0.836021	0.106026	7.88508	3.14335e-15	6.2831e-14
Os07g0616500	360.912	1.08752	0.137953	7.88327	3.18935e-15	6.37021e-14
Os01g0357800	1180.56	0.647378	0.0821379	7.88159	3.2324e-15	6.45128e-14
Os10g0413400	499.763	0.949291	0.120476	7.8795	3.28683e-15	6.55493e-14
Os02g0175100	443.287	0.999922	0.126906	7.87926	3.29322e-15	6.56269e-14
Os12g0138050	124.206	1.92794	0.244843	7.87419	3.42953e-15	6.82913e-14
Os05g0560600	311.479	1.16596	0.14828	7.86322	3.7439e-15	7.44948e-14
Os01g0809300	975.256	0.70091	0.0891549	7.86171	3.78924e-15	7.53399e-14
Os09g0530200	55.7475	-3.72516	0.474198	-7.85571	3.97523e-15	7.89781e-14
Os09g0533100	916.908	0.723393	0.0921593	7.84937	4.18127e-15	8.30086e-14
Os07g0516500	961.333	0.737852	0.0940043	7.84913	4.18931e-15	8.31054e-14
Os03g0283300	631.715	0.836344	0.106575	7.84746	4.24535e-15	8.41535e-14
Os02g0777100	1688.57	0.568356	0.0724594	7.84379	4.37161e-15	8.65908e-14
Os04g0608500	1766.62	0.547856	0.0698998	7.83773	4.58761e-15	9.08007e-14
Os06g0706400	287.522	1.20744	0.154123	7.83426	4.71614e-15	9.32743e-14
Os03g0268300	2271.12	0.505916	0.0646116	7.83011	4.8746e-15	9.63357e-14
Os02g0693500	342.225	1.13157	0.144532	7.82922	4.90916e-15	9.69266e-14
Os02g0684400	702.764	0.818644	0.104564	7.82915	4.91189e-15	9.69266e-14
Os09g0324400	61.0656	3.08445	0.394548	7.81769	5.37994e-15	1.06083e-13
Os03g0596400	508.742	0.933642	0.119467	7.81506	5.49367e-15	1.08244e-13
Os06g0681100	169.939	-1.61823	0.207116	-7.81317	5.57663e-15	1.09796e-13
Os08g0246400	733.105	0.778529	0.0996559	7.81217	5.62098e-15	1.10587e-13
Os09g0449600	806.211	0.743669	0.0953592	7.79861	6.25926e-15	1.23052e-13
Os03g0409100	463.591	0.986516	0.126515	7.7976	6.30947e-15	1.23946e-13
Os01g0233900	931.473	0.703493	0.0902776	7.79256	6.56656e-15	1.289e-13
Os02g0314400	250.183	1.28573	0.165129	7.78618	6.90656e-15	1.35473e-13
Os02g0132500	5318.14	0.412854	0.0530316	7.78505	6.96878e-15	1.36591e-13
Os11g0171300	391.108	1.05541	0.135647	7.78054	7.22178e-15	1.41444e-13
Os06g0226000	1061.61	0.684752	0.088027	7.77889	7.31632e-15	1.43189e-13
Os10g0364900	245.276	1.31983	0.169886	7.76888	7.91827e-15	1.54855e-13
Os07g0585100	1757.67	0.54232	0.0698385	7.76535	8.14215e-15	1.59114e-13
Os08g0425800	724.72	0.780926	0.100615	7.7615	8.39324e-15	1.63899e-13
Os03g0258200	161.999	1.61378	0.20796	7.76006	8.48898e-15	1.65646e-13
Os09g0558000	431.43	0.990528	0.127747	7.75381	8.91773e-15	1.73883e-13
Os01g0590900	751.942	0.782631	0.101006	7.7484	9.30589e-15	1.81316e-13
Os01g0966100	621.427	0.831725	0.107351	7.74775	9.35319e-15	1.82103e-13
Os05g0119300	2491.83	0.489285	0.0631541	7.74749	9.37289e-15	1.82351e-13
Os12g0114500	500.165	0.918671	0.118588	7.74677	9.42619e-15	1.83252e-13
Os05g0419200	1600.17	0.5727	0.0739424	7.74521	9.54211e-15	1.85368e-13
Os12g0433500	311.059	-1.15108	0.148633	-7.74446	9.59912e-15	1.86338e-13
Os09g0248300	950.133	0.691514	0.0893075	7.74306	9.70508e-15	1.88256e-13
Os11g0297800	326.27	1.12421	0.145243	7.74021	9.92548e-15	1.92389e-13
Os01g0729900	276.7	1.2168	0.157219	7.73952	9.97946e-15	1.93292e-13
Os08g0299000	707.852	0.782692	0.101151	7.73785	1.01115e-14	1.95704e-13
Os06g0553800	53.6747	-3.54845	0.458633	-7.73702	1.01771e-14	1.9683e-13
Os04g0492100	1015.04	0.670766	0.0867053	7.73616	1.02464e-14	1.98024e-13
Os10g0521600	580.097	0.852173	0.110212	7.73209	1.05793e-14	2.04307e-13
Os01g0232800	2006.94	0.526315	0.0680702	7.73194	1.0592e-14	2.04402e-13
Os05g0380900	254.842	1.26489	0.163719	7.72598	1.10997e-14	2.14042e-13
Os01g0674000	544.114	0.875682	0.113465	7.71761	1.18528e-14	2.28397e-13
Os08g0540000	531.026	0.919662	0.119209	7.71471	1.21257e-14	2.33484e-13
Os02g0625300	2262.3	0.503847	0.0653668	7.708	1.27809e-14	2.4592e-13
Os08g0433100	705.591	0.784471	0.101841	7.70293	1.32985e-14	2.55693e-13
Os02g0607700	164.614	-1.60048	0.207817	-7.70138	1.34601e-14	2.58461e-13
Os01g0584032	297.28	1.17398	0.152437	7.70136	1.34622e-14	2.58461e-13
Os12g0632700	644.4	0.810659	0.105277	7.70026	1.35791e-14	2.60514e-13
Os06g0255300	2599.14	0.488478	0.0634407	7.69975	1.36332e-14	2.6136e-13
Os07g0678600	1141.71	0.635726	0.0826133	7.6952	1.41273e-14	2.70636e-13
Os03g0299600	227.164	1.33598	0.173753	7.68898	1.48313e-14	2.83914e-13
Os03g0782300	62.0992	-5.9397	0.772764	-7.6863	1.5145e-14	2.89708e-13
Os03g0246100	316.426	1.13089	0.147192	7.6831	1.55284e-14	2.96826e-13
Os01g0753000	818.384	0.739676	0.0963152	7.67975	1.59402e-14	3.04476e-13
Os06g0325500	526.233	-0.904724	0.117859	-7.67632	1.63719e-14	3.12495e-13
Os01g0935600	657.37	0.806201	0.105028	7.67608	1.64028e-14	3.12857e-13
Os07g0693100	129.766	1.84317	0.240195	7.67363	1.67191e-14	3.18658e-13
Os10g0150400	110.586	2.01783	0.263045	7.67103	1.7062e-14	3.24958e-13
Os03g0412900	607.335	0.834412	0.108824	7.66756	1.75302e-14	3.33632e-13
Os03g0805200	959.934	0.711849	0.0928677	7.66519	1.78563e-14	3.39593e-13
Os04g0566500	1778.08	0.539231	0.0703546	7.66448	1.79563e-14	3.41248e-13
Os07g0626300	532.037	0.875947	0.114381	7.65815	1.88624e-14	3.58209e-13
Os03g0808300	192.929	1.47074	0.192074	7.65715	1.90102e-14	3.60753e-13
Os02g0504500	1055.89	0.659262	0.0861013	7.65682	1.90594e-14	3.61426e-13
Os12g0464400	135.838	1.79573	0.234609	7.65415	1.946e-14	3.68756e-13
Os01g0704300	438.377	0.971491	0.126976	7.65099	1.99444e-14	3.77663e-13
Os06g0569300	106.277	2.0607	0.269375	7.64993	2.01081e-14	3.80488e-13
Os04g0460300	196.398	1.44528	0.189008	7.64664	2.06294e-14	3.9007e-13
Os02g0323000	260.024	-1.25204	0.163744	-7.64633	2.06797e-14	3.90741e-13
Os03g0803000	852.762	0.715092	0.0935488	7.64406	2.1048e-14	3.97413e-13
Os02g0471500	532.611	0.895539	0.117166	7.64333	2.11671e-14	3.99374e-13
Os01g0192550	639.572	0.851466	0.11143	7.64128	2.15067e-14	4.0549e-13
Os02g0609400	1011.16	0.673355	0.0881652	7.63743	2.21606e-14	4.1752e-13
Os05g0356700	197.008	1.44115	0.188718	7.63653	2.23149e-14	4.20124e-13
Os01g0265200	575.352	0.850486	0.111479	7.62913	2.36347e-14	4.44654e-13
Os03g0769500	136.515	1.83551	0.24074	7.62446	2.45055e-14	4.60708e-13
Os05g0542900	469.563	0.952122	0.124888	7.62382	2.46284e-14	4.62686e-13
Os08g0300200	935.471	0.6906	0.0906108	7.62161	2.50526e-14	4.70319e-13
Os09g0133600	756.675	0.76399	0.100271	7.61924	2.55183e-14	4.78719e-13
Os03g0165900	129.134	-1.79455	0.235559	-7.61825	2.57138e-14	4.82042e-13
Os02g0776700	1305.71	0.600201	0.0787917	7.61758	2.58485e-14	4.83906e-13
Os09g0253000	632.969	0.808515	0.106138	7.61757	2.58501e-14	4.83906e-13
Os07g0490200	818.605	0.720247	0.0945727	7.6158	2.62061e-14	4.90221e-13
Os02g0224300	1127.88	0.638918	0.0839036	7.61491	2.63872e-14	4.93256e-13
Os07g0164700	560.122	0.881209	0.115742	7.61354	2.66682e-14	4.98155e-13
Os06g0711800	195.925	1.42711	0.187518	7.61054	2.72961e-14	5.09521e-13
Os01g0226600	987.846	-0.681101	0.089521	-7.60828	2.77765e-14	5.18119e-13
Os05g0547600	147.053	-1.66348	0.218653	-7.60786	2.78678e-14	5.19454e-13
Os03g0656500	856.484	0.744964	0.0979504	7.60552	2.83768e-14	5.28566e-13
Os04g0688300	122.807	1.85181	0.243489	7.60531	2.84216e-14	5.29025e-13
Os01g0276700	1445.39	-0.575455	0.0756756	-7.60424	2.86584e-14	5.33054e-13
Os03g0756200	881.873	0.712821	0.0937621	7.60244	2.90595e-14	5.40132e-13
Os04g0439900	1010.19	0.665531	0.0875459	7.60208	2.91407e-14	5.41258e-13
Os06g0695600	782.532	0.745246	0.0980732	7.59887	2.9873e-14	5.54467e-13
Os04g0570800	522.338	0.886747	0.116753	7.59505	3.07669e-14	5.70656e-13
Os08g0447000	756.043	0.744224	0.0979911	7.59481	3.08233e-14	5.71297e-13
Os09g0465600	987.559	0.663982	0.087437	7.59383	3.10585e-14	5.75251e-13
Os12g0586000	660.07	0.790681	0.104164	7.59074	3.18084e-14	5.88724e-13
Os03g0243100	193.827	1.45707	0.191983	7.58958	3.2095e-14	5.93611e-13
Os10g0499400	258.654	1.27904	0.168621	7.5853	3.31713e-14	6.13086e-13
Os03g0411300	319.257	1.107	0.146131	7.57539	3.58042e-14	6.61282e-13
Os08g0500800	540.813	0.863802	0.114083	7.5717	3.6836e-14	6.79859e-13
Os01g0750300	1450.72	-0.57154	0.0755008	-7.56999	3.73256e-14	6.88412e-13
Os01g0658900	377.79	1.01569	0.134307	7.56248	3.95448e-14	7.28829e-13
Os07g0418600	253.652	1.23686	0.163639	7.55849	4.07768e-14	7.51009e-13
Os01g0154600	157.524	-1.64884	0.218262	-7.55441	4.20774e-14	7.74419e-13
Os03g0100050	355.95	1.07862	0.142852	7.55065	4.33098e-14	7.96542e-13
Os08g0191150	763.787	0.747908	0.0991299	7.54472	4.53245e-14	8.33011e-13
Os09g0482100	3477.42	0.440279	0.0583831	7.54121	4.65627e-14	8.55171e-13
Os12g0554100	226.807	1.3226	0.175394	7.54074	4.6733e-14	8.57697e-13
Os08g0542100	628.974	0.820972	0.108886	7.53972	4.70986e-14	8.63803e-13
Os05g0436100	264.208	1.22929	0.163058	7.53896	4.73738e-14	8.68245e-13
Os03g0835150	910.973	0.697622	0.0925686	7.53627	4.83602e-14	8.85703e-13
Os05g0213500	303.439	1.12735	0.149657	7.53286	4.96424e-14	9.08554e-13
Os08g0360700	63.6235	2.86351	0.380169	7.53219	4.98969e-14	9.12575e-13
Os03g0688200	713.839	0.777249	0.103202	7.53135	5.02184e-14	9.17814e-13
Os08g0143400	619.93	0.818661	0.108707	7.53093	5.03812e-14	9.19573e-13
Os02g0564700	101.639	-2.1722	0.288437	-7.53092	5.03847e-14	9.19573e-13
Os10g0405300	583.238	0.828576	0.110073	7.52748	5.17302e-14	9.43473e-13
Os07g0648300	1127.52	0.648466	0.0862061	7.52228	5.38284e-14	9.8106e-13
Os01g0672800	259.109	1.22024	0.162311	7.51789	5.56665e-14	1.01386e-12
Os04g0635500	168.425	1.52266	0.202784	7.5088	5.96706e-14	1.08603e-12
Os03g0713000	696.749	0.760791	0.101339	7.50742	6.03036e-14	1.09679e-12
Os03g0366200	1072.18	0.634832	0.0846315	7.50113	6.32677e-14	1.1499e-12
Os07g0571900	511.861	0.898047	0.119764	7.49844	6.45801e-14	1.17295e-12
Os09g0133200	711.706	0.815738	0.108794	7.49797	6.48136e-14	1.17637e-12
Os12g0619100	74.3533	2.4656	0.329103	7.49188	6.78945e-14	1.23144e-12
Os05g0135800	807.779	0.721931	0.0963804	7.49043	6.86459e-14	1.24421e-12
Os03g0824200	630.832	0.819684	0.109439	7.48985	6.89523e-14	1.2489e-12
Os01g0303800	138.383	1.76917	0.23624	7.48885	6.9482e-14	1.25762e-12
Os11g0620100	658.559	0.779058	0.104031	7.4887	6.95614e-14	1.25819e-12
Os08g0559300	1603.63	0.550593	0.0735421	7.48678	7.05854e-14	1.27584e-12
Os12g0622900	166.028	-1.5302	0.20444	-7.48486	7.16235e-14	1.29371e-12
Os02g0161900	9198	0.350361	0.0468302	7.48151	7.3473e-14	1.3262e-12
Os02g0521300	1196.91	0.626195	0.0837373	7.4781	7.54063e-14	1.36016e-12
Os06g0507400	736.314	0.748227	0.100063	7.47753	7.57309e-14	1.36508e-12
Os10g0536100	726.088	0.751435	0.100574	7.47148	7.93003e-14	1.42844e-12
Os05g0155601	1788.01	0.520416	0.0696566	7.47116	7.94934e-14	1.43094e-12
Os05g0420200	366.952	1.01916	0.136421	7.47066	7.97955e-14	1.43539e-12
Os02g0114000	1874.61	0.511796	0.0685439	7.46668	8.22407e-14	1.47836e-12
Os01g0913300	1126.88	0.626361	0.0839029	7.46531	8.3106e-14	1.49289e-12
Os09g0505900	209.659	1.3575	0.181868	7.4642	8.38049e-14	1.50442e-12
Os06g0535300	1896.32	0.528487	0.0708109	7.46336	8.43405e-14	1.513e-12
Os04g0252200	2861.27	0.443787	0.059507	7.45773	8.80252e-14	1.57802e-12
Os03g0811700	361.353	1.03329	0.138645	7.45275	9.1416e-14	1.63769e-12
Os01g0233000	778.105	0.721762	0.0968569	7.45184	9.20447e-14	1.64783e-12
Os06g0264300	1284.39	0.620196	0.0832766	7.44742	9.51814e-14	1.70282e-12
Os08g0558100	227.659	1.28912	0.173141	7.4455	9.65776e-14	1.72662e-12
Os03g0791800	499.013	0.924792	0.124405	7.43369	1.05605e-13	1.88673e-12
Os03g0703300	280.087	1.16269	0.156414	7.43345	1.05804e-13	1.889e-12
Os07g0186000	1350.95	0.576479	0.0775661	7.4321	1.06888e-13	1.90706e-12
Os10g0320100	52.2107	-3.32467	0.447351	-7.43189	1.07055e-13	1.90873e-12
Os08g0215300	925.045	0.684769	0.0921634	7.42995	1.08639e-13	1.93566e-12
Os08g0184600	614.257	0.802687	0.108044	7.42926	1.09205e-13	1.94442e-12
Os07g0193600	852.511	0.698351	0.094012	7.42832	1.09985e-13	1.95698e-12
Os05g0229000	469.526	0.918083	0.123612	7.42714	1.10967e-13	1.97313e-12
Os11g0160100	783.519	0.750291	0.101029	7.42646	1.11542e-13	1.98201e-12
Os01g0924400	547.645	0.891787	0.120186	7.42006	1.17068e-13	2.07879e-12
Os08g0375500	91.9394	2.12747	0.286732	7.41973	1.17359e-13	2.08255e-12
Os03g0267600	633.456	0.785546	0.105893	7.41828	1.18647e-13	2.10398e-12
Os02g0699400	516.385	0.879369	0.118544	7.41805	1.18855e-13	2.10624e-12
Os08g0430700	353.488	1.03228	0.139172	7.41726	1.19567e-13	2.11744e-12
Os08g0559400	685.796	0.765898	0.103282	7.41559	1.21083e-13	2.14283e-12
Os10g0533150	415.397	-0.961361	0.129675	-7.4136	1.22915e-13	2.17379e-12
Os07g0474700	566.13	0.843141	0.113782	7.41012	1.26187e-13	2.23015e-12
Os04g0549600	1181.14	0.602913	0.0813691	7.40961	1.26673e-13	2.23724e-12
Os08g0170800	347.431	1.08346	0.146273	7.40714	1.29053e-13	2.27773e-12
Os02g0625000	946.714	0.680526	0.0919022	7.4049	1.31252e-13	2.315e-12
Os04g0625000	277.56	1.17209	0.158423	7.39852	1.37708e-13	2.42724e-12
Os10g0442600	1204.08	0.620267	0.0838381	7.39839	1.37849e-13	2.42809e-12
Os04g0447400	87.0106	-2.24879	0.304003	-7.39727	1.39014e-13	2.44697e-12
Os01g0874700	743.6	-0.736419	0.0996176	-7.39245	1.44146e-13	2.5356e-12
Os07g0573300	572.933	0.850166	0.115025	7.39116	1.45555e-13	2.55868e-12
Os02g0735700	533.383	0.853298	0.115522	7.38646	1.50791e-13	2.64893e-12
Os03g0211700	786.801	0.716979	0.0970797	7.38546	1.51924e-13	2.66705e-12
Os12g0613200	1477.65	0.556409	0.0754104	7.37841	1.60189e-13	2.81026e-12
Os09g0258000	544.575	0.841906	0.114136	7.37637	1.6266e-13	2.85171e-12
Os08g0436400	47.2884	3.71755	0.504141	7.37403	1.65542e-13	2.90031e-12
Os10g0499600	308.053	1.09217	0.148263	7.36643	1.75262e-13	3.06855e-12
Os04g0679800	407.999	1.0039	0.136335	7.36347	1.79195e-13	3.13531e-12
Os09g0498800	624.37	-0.784706	0.106571	-7.36323	1.79514e-13	3.1388e-12
Os11g0231200	142.131	1.67329	0.227295	7.36172	1.81551e-13	3.1723e-12
Os02g0613200	571.483	0.82202	0.111674	7.36091	1.82657e-13	3.18951e-12
Os03g0351800	541.15	0.853004	0.11593	7.35792	1.86803e-13	3.25853e-12
Os01g0889200	1706.19	0.523361	0.0711294	7.35788	1.86858e-13	3.25853e-12
Os09g0386500	332.143	1.07501	0.14614	7.356	1.895e-13	3.30241e-12
Os06g0255400	132.307	1.74665	0.237474	7.35511	1.90764e-13	3.32223e-12
Os02g0493050	167.484	-1.48978	0.202668	-7.35084	1.96962e-13	3.4279e-12
Os01g0225100	1896.97	0.500038	0.0680639	7.34659	2.03335e-13	3.53646e-12
Os04g0448900	533.591	0.85794	0.116796	7.34561	2.04824e-13	3.56e-12
Os06g0700700	1334.37	0.609881	0.0831638	7.33348	2.24244e-13	3.89496e-12
Os02g0141300	8027.75	0.340689	0.046463	7.33249	2.25922e-13	3.92004e-12
Os03g0346900	387.882	1.00892	0.137597	7.33245	2.25987e-13	3.92004e-12
Os06g0247800	1478.7	0.551903	0.0752828	7.33107	2.28327e-13	3.95803e-12
Os12g0595800	323.103	1.07586	0.146853	7.32611	2.36929e-13	4.10176e-12
Os10g0208500	2698.14	0.449133	0.0613059	7.32611	2.36931e-13	4.10176e-12
Os11g0571900	516.746	0.860994	0.117555	7.3242	2.40325e-13	4.15777e-12
Os05g0247100	356.017	-1.01894	0.139141	-7.32304	2.42423e-13	4.1913e-12
Os11g0458500	149.12	-1.60668	0.219427	-7.32216	2.44019e-13	4.21611e-12
Os12g0569700	1138.89	0.619239	0.0845737	7.32189	2.44511e-13	4.22184e-12
Os12g0219700	203.992	1.33538	0.182399	7.32117	2.45811e-13	4.2415e-12
Os05g0537400	380.027	1.00314	0.137089	7.31738	2.52853e-13	4.36013e-12
Os03g0678400	305.057	1.08916	0.148858	7.31676	2.54035e-13	4.37764e-12
Os06g0354500	725.646	0.736062	0.100617	7.31552	2.56383e-13	4.41521e-12
Os12g0597300	1048.91	0.644515	0.0881249	7.31365	2.59991e-13	4.4744e-12
Os01g0525700	210.529	1.31636	0.180095	7.30926	2.68612e-13	4.61974e-12
Os01g0121100	810.701	0.69268	0.0947936	7.30725	2.72667e-13	4.68641e-12
Os06g0597250	249.908	1.20234	0.164577	7.30562	2.75995e-13	4.74051e-12
Os07g0584900	662.814	0.757809	0.103748	7.3043	2.78722e-13	4.78421e-12
Os03g0356414	645.222	0.793704	0.108711	7.30105	2.8553e-13	4.89787e-12
Os01g0956075	290.376	1.15289	0.157915	7.30066	2.86354e-13	4.9088e-12
Os01g0557500	299.597	1.12044	0.15348	7.3002	2.87343e-13	4.92252e-12
Os01g0235800	906.352	0.661145	0.0905801	7.29902	2.89881e-13	4.96277e-12
Os01g0711500	361.362	1.04742	0.143526	7.29775	2.92619e-13	5.00639e-12
Os04g0432000	280.175	1.14125	0.156551	7.28994	3.10082e-13	5.3017e-12
Os03g0445700	313.454	1.08699	0.149212	7.28483	3.22072e-13	5.50311e-12
Os08g0543600	1176.67	0.598465	0.0821569	7.28442	3.23061e-13	5.51642e-12
Os05g0131900	393.822	0.961643	0.132159	7.27639	3.42873e-13	5.85091e-12
Os07g0463100	600.568	0.798161	0.109742	7.27307	3.51417e-13	5.99281e-12
Os03g0271400	266.587	1.18869	0.163734	7.25988	3.87436e-13	6.60277e-12
Os01g0920400	1104.21	0.62338	0.0858941	7.25754	3.94193e-13	6.71356e-12
Os02g0104200	646.248	0.762017	0.105065	7.25279	4.08267e-13	6.94875e-12
Os01g0881300	946.048	-0.646097	0.0891164	-7.25003	4.1667e-13	7.08718e-12
Os07g0123800	44.2402	-4.07939	0.562737	-7.2492	4.19249e-13	7.12642e-12
Os06g0298200	865.329	0.701899	0.096834	7.24848	4.21482e-13	7.15974e-12
Os06g0496800	917.469	0.659008	0.090952	7.24567	4.30316e-13	7.30507e-12
Os10g0511400	1056.96	0.62523	0.0862931	7.24542	4.31107e-13	7.31378e-12
Os03g0253100	816.349	0.689132	0.0951462	7.24287	4.39279e-13	7.44759e-12
Os04g0483200	726.299	0.725456	0.100176	7.24178	4.42832e-13	7.50299e-12
Os06g0602700	626.476	0.773187	0.106785	7.2406	4.4672e-13	7.56397e-12
Os06g0103300	430.967	0.916193	0.126589	7.23755	4.56866e-13	7.73079e-12
Os05g0126300	1739.69	0.509551	0.0704228	7.23561	4.63446e-13	7.83707e-12
Os01g0259400	212.052	-1.29415	0.178924	-7.23298	4.72493e-13	7.98493e-12
Os04g0653400	1934.7	0.493051	0.0681898	7.23057	4.80966e-13	8.12288e-12
Os05g0269100	662.164	0.74827	0.103544	7.22662	4.95173e-13	8.35743e-12
Os05g0126400	2434.5	0.458809	0.0635038	7.22491	5.0143e-13	8.4576e-12
Os06g0544100	463.371	0.890383	0.123258	7.22371	5.05894e-13	8.52741e-12
Os01g0159400	786.425	0.703453	0.0974197	7.22085	5.1663e-13	8.70279e-12
Os07g0194300	648.659	0.774359	0.107267	7.21901	5.23676e-13	8.81584e-12
Os07g0148800	866.37	0.678033	0.0939994	7.21317	5.46649e-13	9.19666e-12
Os04g0509600	189.56	-1.39135	0.192958	-7.21062	5.56977e-13	9.36442e-12
Os02g0612800	1703.4	0.511369	0.0709224	7.21025	5.5848e-13	9.37993e-12
Os10g0565500	304.028	1.14109	0.15826	7.21022	5.58614e-13	9.37993e-12
Os02g0748300	515.827	0.843665	0.117064	7.20684	5.72643e-13	9.60935e-12
Os06g0652100	195.324	-1.35751	0.188443	-7.20381	5.85529e-13	9.8193e-12
Os03g0833300	1441.31	0.576027	0.0799655	7.20345	5.87077e-13	9.83897e-12
Os11g0708000	1007.76	0.626751	0.0870236	7.20208	5.92987e-13	9.93168e-12
Os11g0199600	628.649	0.79849	0.110881	7.20131	5.96384e-13	9.9822e-12
Os09g0480600	323.466	1.05333	0.146349	7.19739	6.13768e-13	1.02666e-11
Os02g0300700	120.404	1.79788	0.249812	7.19694	6.15778e-13	1.02937e-11
Os03g0193075	631.712	0.760796	0.105724	7.19605	6.19832e-13	1.03549e-11
Os02g0627800	1054.11	0.611229	0.0849608	7.19425	6.28062e-13	1.04857e-11
Os09g0491756	983.439	0.634473	0.0882223	7.19175	6.39668e-13	1.06726e-11
Os02g0796700	1090.56	0.609592	0.0847772	7.19052	6.45429e-13	1.07619e-11
Os02g0133100	1023.64	0.642459	0.0893518	7.19021	6.46913e-13	1.07798e-11
Os07g0294300	177.751	1.42662	0.198606	7.18318	6.81093e-13	1.13422e-11
Os05g0523300	390.069	0.958988	0.133541	7.18121	6.90975e-13	1.14995e-11
Os10g0127700	1013.3	0.646993	0.0901055	7.18039	6.95134e-13	1.15613e-11
Os07g0503500	961.645	0.634303	0.0883566	7.1789	7.02742e-13	1.16805e-11
Os04g0580300	463.652	0.88517	0.123349	7.17612	7.1715e-13	1.19124e-11
Os07g0616000	1603.96	0.526115	0.0733281	7.1748	7.24135e-13	1.20208e-11
Os03g0242900	559.074	0.818428	0.114075	7.17449	7.25751e-13	1.204e-11
Os12g0416300	1283.7	0.575502	0.0802618	7.17032	7.4825e-13	1.24035e-11
Os06g0643900	776.339	0.701559	0.0978431	7.17025	7.48608e-13	1.24035e-11
Os06g0221100	637.199	0.755941	0.105433	7.16989	7.50595e-13	1.24286e-11
Os05g0125500	348.381	1.00271	0.139953	7.16464	7.79897e-13	1.29057e-11
Os01g0805700	1046.48	0.620676	0.0866466	7.16331	7.87503e-13	1.30233e-11
Os08g0191100	635.04	0.794338	0.110907	7.16219	7.94007e-13	1.31226e-11
Os02g0732700	1892.86	0.490435	0.068484	7.16131	7.99106e-13	1.31986e-11
Os03g0263900	668.172	0.740695	0.103446	7.16019	8.05668e-13	1.32986e-11
Os03g0568900	778.218	0.718915	0.100423	7.15889	8.13304e-13	1.34162e-11
Os03g0565600	808.507	0.687505	0.0960381	7.15866	8.14687e-13	1.34306e-11
Os01g0612600	813.231	0.696088	0.0972496	7.15775	8.20118e-13	1.35116e-11
Os07g0648266	1423.59	0.556032	0.0777029	7.15588	8.31387e-13	1.36887e-11
Os06g0679400	80.7177	-2.2299	0.311633	-7.15554	8.33457e-13	1.37141e-11
Os02g0699433	61.3245	-2.71272	0.379378	-7.15044	8.65016e-13	1.42245e-11
Os01g0197400	404.75	0.928628	0.12989	7.14936	8.7181e-13	1.43273e-11
Os10g0391100	803.908	0.689892	0.0965283	7.14704	8.86662e-13	1.45622e-11
Os04g0586100	306.959	1.10812	0.15508	7.14546	8.96972e-13	1.47224e-11
Os01g0149200	238.183	-1.20651	0.16888	-7.14418	9.05315e-13	1.485e-11
Os02g0671200	286.997	1.10866	0.155236	7.14176	9.21461e-13	1.51054e-11
Os04g0435700	545.99	0.809791	0.11339	7.14162	9.22361e-13	1.51107e-11
Os05g0235800	254.753	-1.18621	0.166174	-7.13839	9.44305e-13	1.54606e-11
Os10g0345100	241.146	1.20346	0.168642	7.13618	9.59617e-13	1.57015e-11
Os04g0624000	718.9	0.713791	0.100068	7.13304	9.81747e-13	1.60535e-11
Os05g0144300	1421.61	0.550822	0.077253	7.1301	1.00292e-12	1.63896e-11
Os03g0308000	1079.32	0.613933	0.0861071	7.12987	1.00465e-12	1.64076e-11
Os01g0179300	1001.47	0.667026	0.0935586	7.12949	1.00741e-12	1.64424e-11
Os07g0607400	1689.84	0.505519	0.0709105	7.12898	1.01118e-12	1.64937e-11
Os02g0187000	551.377	0.80136	0.112414	7.12867	1.01347e-12	1.65208e-11
Os09g0380050	319.402	1.04113	0.146065	7.12784	1.01958e-12	1.66101e-11
Os06g0682633	471.448	0.862554	0.121014	7.12771	1.02052e-12	1.66151e-11
Os11g0244800	507.075	0.836154	0.117324	7.12689	1.02664e-12	1.67043e-11
Os03g0817800	336.423	1.0094	0.141762	7.12038	1.07631e-12	1.75018e-11
Os04g0165300	616.68	0.762227	0.10706	7.11961	1.08235e-12	1.75891e-11
Os03g0756400	862.984	0.659732	0.0926829	7.11815	1.09381e-12	1.77643e-11
Os06g0320100	977.951	0.623044	0.0875881	7.11334	1.13265e-12	1.83836e-11
Os05g0421600	245.401	1.17852	0.165752	7.11013	1.15933e-12	1.8805e-11
Os03g0629800	85.04	2.11629	0.297714	7.10847	1.17338e-12	1.90212e-11
Os05g0463900	1391.47	0.569452	0.0801501	7.10482	1.20483e-12	1.9519e-11
Os02g0524550	192.7	1.33817	0.188426	7.10181	1.23135e-12	1.99363e-11
Os08g0518600	264.98	1.1442	0.161127	7.10126	1.23622e-12	2.00029e-11
Os09g0324000	48.4756	3.21554	0.453028	7.09788	1.26683e-12	2.04856e-11
Os05g0547850	1469.48	0.543335	0.076559	7.09695	1.27542e-12	2.06117e-11
Os06g0211200	440.885	0.965215	0.136098	7.09203	1.32159e-12	2.13446e-11
Os12g0132200	466.522	0.884437	0.124725	7.09108	1.33071e-12	2.14788e-11
Os10g0471350	1450.11	0.53218	0.0750548	7.09055	1.33576e-12	2.15471e-11
Os12g0278800	817.255	0.669497	0.0944285	7.08999	1.34118e-12	2.16212e-11
Os01g0501800	319.448	1.0387	0.146516	7.08929	1.34801e-12	2.17179e-11
Os02g0221300	341.788	-1.00657	0.142027	-7.08716	1.36893e-12	2.20415e-11
Os03g0761900	814.426	0.700617	0.0988628	7.08676	1.37292e-12	2.20922e-11
Os05g0489200	813.9	0.670207	0.0945902	7.08537	1.38675e-12	2.23011e-11
Os05g0323900	732.939	0.702739	0.0992832	7.07813	1.46114e-12	2.3483e-11
Os04g0658000	1032.18	0.616942	0.0871955	7.07539	1.49034e-12	2.39376e-11
Os03g0836200	822.51	0.665846	0.0941202	7.07443	1.50068e-12	2.40889e-11
Os01g0720700	138.674	1.57721	0.222983	7.07321	1.51393e-12	2.42868e-11
Os02g0601800	1171.46	0.577616	0.0816771	7.07195	1.52774e-12	2.44932e-11
Os10g0464800	124.861	1.71626	0.24278	7.06919	1.55835e-12	2.49689e-11
Os12g0145100	114.39	1.80584	0.25551	7.06759	1.5765e-12	2.52441e-11
Os01g0678500	918.317	0.645002	0.0913276	7.06251	1.63522e-12	2.61684e-11
Os02g0184500	678.613	0.736593	0.104315	7.06126	1.65e-12	2.6389e-11
Os04g0119500	573.266	0.791461	0.112103	7.06011	1.66371e-12	2.6592e-11
Os06g0677400	644.962	0.747924	0.105942	7.05973	1.66825e-12	2.66484e-11
Os02g0610500	410.949	0.969294	0.13733	7.05812	1.68771e-12	2.69428e-11
Os04g0683900	220.523	1.25982	0.17856	7.05545	1.72037e-12	2.74475e-11
Os11g0605100	302.879	1.08324	0.153577	7.05338	1.74618e-12	2.78423e-11
Os01g0932600	1119.32	0.585674	0.0830576	7.05142	1.77107e-12	2.8222e-11
Os01g0853700	340.239	1.03639	0.147011	7.04973	1.79266e-12	2.85488e-11
Os06g0601100	378.343	0.964662	0.136876	7.04772	1.81873e-12	2.89463e-11
Os12g0545400	65.3108	-2.50823	0.356033	-7.04494	1.85543e-12	2.95125e-11
Os02g0791700	187.231	-1.35929	0.192952	-7.04472	1.85832e-12	2.95406e-11
Os01g0280000	725.807	0.716018	0.101648	7.04408	1.86694e-12	2.96597e-11
Os02g0727500	475.374	0.855357	0.121436	7.04369	1.8722e-12	2.97253e-11
Os04g0564600	1105.3	0.590875	0.0839216	7.04079	1.91148e-12	3.03305e-11
Os12g0244100	1131.68	0.602888	0.0856871	7.03592	1.97952e-12	3.13913e-11
Os01g0922800	704.906	0.715444	0.101738	7.03219	2.03318e-12	3.22227e-11
Os03g0824100	590.012	0.788537	0.112207	7.02755	2.1019e-12	3.32917e-11
Os10g0559700	2693.7	0.434017	0.061764	7.02703	2.1098e-12	3.33967e-11
Os12g0573900	363.265	0.983301	0.139963	7.02545	2.13375e-12	3.37554e-11
Os02g0462000	425.381	0.919849	0.130985	7.02257	2.1783e-12	3.44395e-11
Os08g0504600	1292.85	0.551434	0.078527	7.02222	2.18367e-12	3.45035e-11
Os08g0546100	988.191	0.611654	0.0871432	7.01895	2.23549e-12	3.53011e-11
Os07g0614500	1760.52	0.504432	0.0718918	7.01655	2.27418e-12	3.58904e-11
Os06g0143000	453.696	0.877974	0.125133	7.01633	2.27767e-12	3.59063e-11
Os03g0799100	810.885	0.668022	0.0952098	7.01632	2.27792e-12	3.59063e-11
Os04g0482800	874.54	0.645564	0.0920113	7.01614	2.28075e-12	3.59294e-11
Os03g0599600	349.925	0.985379	0.140461	7.01532	2.2942e-12	3.61196e-11
Os03g0715500	1093.1	0.593511	0.0846063	7.01497	2.30001e-12	3.61893e-11
Os09g0446800	986.801	0.61351	0.0874828	7.01292	2.33389e-12	3.67004e-11
Os08g0460600	206.834	1.27117	0.181301	7.0114	2.35952e-12	3.70811e-11
Os02g0131300	2509.88	0.448072	0.0639181	7.0101	2.38153e-12	3.74048e-11
Os03g0191000	1314.09	0.552981	0.0789862	7.00098	2.54184e-12	3.98987e-11
Os06g0180666	133.415	1.60149	0.228768	7.0005	2.55051e-12	4.00109e-11
Os04g0452700	114.253	-1.89443	0.270796	-6.99578	2.63787e-12	4.13566e-11
Os11g0546000	2124.02	0.459573	0.0657013	6.99488	2.65491e-12	4.15989e-11
Os04g0506900	554.421	-0.796195	0.113853	-6.99316	2.68763e-12	4.20864e-11
Os03g0305100	371.16	0.950093	0.135862	6.99307	2.68932e-12	4.20878e-11
Os03g0146300	308.399	1.04117	0.148938	6.99059	2.73727e-12	4.28127e-11
Os02g0124800	320.056	1.01629	0.145508	6.98442	2.86032e-12	4.47106e-11
Os04g0435100	162.849	-1.44407	0.206853	-6.98114	2.92784e-12	4.57388e-11
Os07g0508000	790.18	0.699493	0.100271	6.97602	3.03655e-12	4.74089e-11
Os06g0130000	912.137	0.632923	0.0907327	6.97568	3.04387e-12	4.74948e-11
Os05g0289400	870.332	0.645271	0.0925041	6.97559	3.04596e-12	4.74992e-11
Os10g0485300	1367.61	0.544404	0.0780478	6.97527	3.0529e-12	4.75793e-11
Os02g0227400	972.23	0.626144	0.0898033	6.9724	3.11581e-12	4.85309e-11
Os06g0209300	2300.29	0.46171	0.0662417	6.97008	3.16761e-12	4.93083e-11
Os07g0644100	690.802	0.724646	0.104004	6.9675	3.22612e-12	5.01893e-11
Os11g0157600	690.869	0.746065	0.10712	6.96477	3.28943e-12	5.1144e-11
Os07g0545800	705.375	0.703501	0.101039	6.9627	3.3381e-12	5.18701e-11
Os01g0218900	452.65	0.861467	0.123747	6.96152	3.36627e-12	5.22767e-11
Os06g0647900	1088.57	0.598419	0.0859812	6.95988	3.40563e-12	5.28567e-11
Os02g0584700	82.171	2.15317	0.309525	6.95639	3.49104e-12	5.41504e-11
Os02g0693700	3631	0.389076	0.0559572	6.95311	3.57328e-12	5.53932e-11
Os07g0681600	356.575	-0.96139	0.138287	-6.95215	3.59751e-12	5.57359e-11
Os04g0434800	253.153	-1.13389	0.163106	-6.95182	3.60616e-12	5.58369e-11
Os04g0508300	862.559	0.650683	0.0936131	6.95077	3.63291e-12	5.6218e-11
Os06g0106800	150.995	1.48644	0.21398	6.9466	3.74185e-12	5.78697e-11
Os07g0642300	836.949	0.649827	0.0935557	6.94589	3.76083e-12	5.81289e-11
Os02g0621300	12493.1	0.31313	0.0451	6.94301	3.83825e-12	5.92907e-11
Os03g0180000	535.391	0.812545	0.117032	6.9429	3.84128e-12	5.93025e-11
Os04g0510200	718.557	0.701937	0.101106	6.94256	3.85054e-12	5.94106e-11
Os06g0231300	784.395	0.69791	0.100547	6.94112	3.8899e-12	5.99826e-11
Os02g0556700	1503.92	0.518709	0.0747477	6.93947	3.93575e-12	6.0654e-11
Os02g0537900	1890.56	0.473007	0.0681633	6.93932	3.9398e-12	6.06808e-11
Os02g0618200	394.987	0.91302	0.131576	6.9391	3.94598e-12	6.07403e-11
Os02g0787300	295.432	1.05658	0.152314	6.93688	4.00863e-12	6.16685e-11
Os11g0167800	377.117	0.930498	0.134157	6.93588	4.0371e-12	6.20701e-11
Os03g0187300	1094.81	0.584567	0.08429	6.93519	4.05665e-12	6.23342e-11
Os11g0523800	4144.69	0.373669	0.0539046	6.93204	4.14804e-12	6.37012e-11
Os11g0180600	282.498	-1.09004	0.15727	-6.93097	4.17953e-12	6.41472e-11
Os05g0408200	1146.4	0.569327	0.0821526	6.93011	4.20514e-12	6.45026e-11
Os07g0208500	1363.23	0.547252	0.0789727	6.92964	4.21927e-12	6.46815e-11
Os02g0717500	334.335	1.01905	0.147076	6.92875	4.24567e-12	6.50483e-11
Os05g0390932	277.171	1.08171	0.15614	6.92786	4.2726e-12	6.54226e-11
Os03g0319400	775.72	0.679874	0.098174	6.92519	4.35387e-12	6.66282e-11
Os09g0410300	720.214	0.696454	0.100601	6.92297	4.42267e-12	6.76416e-11
Os02g0131100	964.501	0.622017	0.0899407	6.91586	4.65024e-12	7.10807e-11
Os02g0600200	197.717	1.28519	0.185863	6.91471	4.68808e-12	7.16073e-11
Os10g0542800	842.937	0.65928	0.0953453	6.91465	4.69015e-12	7.16073e-11
Os10g0135700	126.663	1.63563	0.236568	6.914	4.71188e-12	7.18972e-11
Os07g0418700	185.8	1.32509	0.19188	6.90583	4.99121e-12	7.61152e-11
Os04g0569900	587.539	0.761439	0.110291	6.90389	5.05966e-12	7.71143e-11
Os05g0572700	149.551	1.48015	0.214397	6.90378	5.06368e-12	7.71307e-11
Os11g0521900	1434.81	0.530415	0.0768937	6.89803	5.27292e-12	8.02714e-11
Os06g0208700	889.437	0.652238	0.0945763	6.89642	5.33281e-12	8.1136e-11
Os04g0648900	200.373	1.28381	0.186263	6.89245	5.48408e-12	8.33892e-11
Os06g0308300	301.81	1.05353	0.152893	6.89064	5.55428e-12	8.44076e-11
Os07g0236300	226.217	1.19018	0.172735	6.89019	5.57179e-12	8.46248e-11
gene-orf224	1311.96	-0.538534	0.0781684	-6.88941	5.60229e-12	8.50388e-11
Os07g0194000	813.766	0.655655	0.0951773	6.88878	5.62743e-12	8.53711e-11
Os03g0793000	165.127	1.42282	0.206573	6.88774	5.66872e-12	8.59478e-11
Os11g0655800	371.538	0.935712	0.135946	6.88295	5.86257e-12	8.88355e-11
Os12g0539700	887.659	0.627453	0.0911737	6.88195	5.90384e-12	8.94093e-11
gene-orf288	2595.66	-0.424189	0.06164	-6.88171	5.91369e-12	8.95068e-11
Os06g0223800	2356.27	0.446099	0.0648273	6.88134	5.92922e-12	8.96901e-11
Os02g0709400	2517.99	0.432809	0.062943	6.87621	6.14657e-12	9.29243e-11
Os12g0128700	1035.15	0.61191	0.0890214	6.87374	6.25384e-12	9.44916e-11
Os09g0534800	647.635	0.727949	0.10592	6.87265	6.30218e-12	9.51672e-11
Os05g0575000	578.527	0.777546	0.11315	6.87184	6.33798e-12	9.56529e-11
Os02g0211000	533.402	-0.805213	0.117217	-6.86944	6.4456e-12	9.72211e-11
Os06g0699900	1805.49	0.48067	0.069976	6.86907	6.46239e-12	9.73949e-11
Os08g0154600	1262.8	0.546321	0.079534	6.86902	6.46454e-12	9.73949e-11
Os11g0425600	1036.69	0.605312	0.0881275	6.86859	6.4839e-12	9.76305e-11
Os05g0159000	1845.13	0.481044	0.0700439	6.86776	6.52197e-12	9.81474e-11
Os02g0557200	1358.14	0.592932	0.0863816	6.8641	6.69117e-12	1.00636e-10
Os01g0143900	118.564	1.6629	0.242302	6.86294	6.74572e-12	1.01398e-10
Os04g0636000	544.621	0.781963	0.113968	6.86127	6.82496e-12	1.02531e-10
Os11g0216000	555.643	-0.770095	0.112273	-6.85913	6.92795e-12	1.04018e-10
Os03g0161800	600.084	0.75969	0.110786	6.85727	7.01886e-12	1.05323e-10
Os06g0237300	1042.09	0.584866	0.0853271	6.8544	7.16142e-12	1.07401e-10
Os03g0241100	910.518	0.626336	0.0913833	6.85394	7.18417e-12	1.0768e-10
Os10g0498600	996.03	0.608608	0.0888113	6.85282	7.2406e-12	1.08464e-10
Os07g0296100	133.161	1.56389	0.228258	6.85142	7.31195e-12	1.09471e-10
Os01g0534800	779.032	0.740106	0.108053	6.84947	7.41265e-12	1.10915e-10
Os02g0173500	578.515	0.757489	0.110649	6.84587	7.60117e-12	1.13671e-10
Os03g0747200	1066.97	0.580955	0.0848675	6.84543	7.62457e-12	1.13956e-10
Os11g0211800	320.364	1.01752	0.148694	6.84303	7.7536e-12	1.15819e-10
Os04g0563700	133.883	-1.56036	0.22807	-6.84158	7.83261e-12	1.16932e-10
Os01g0830700	1651.63	0.491908	0.0719442	6.83736	8.06667e-12	1.20358e-10
Os05g0113500	632.985	0.7272	0.106366	6.83678	8.09942e-12	1.20778e-10
Os04g0476700	491.129	0.821468	0.120192	6.83463	8.22166e-12	1.22531e-10
Os07g0452500	435.486	0.861291	0.126047	6.83311	8.30906e-12	1.23763e-10
Os03g0726200	538.644	0.778646	0.113966	6.83227	8.35842e-12	1.24428e-10
Os06g0153800	1169.73	0.562335	0.0823729	6.8267	8.68889e-12	1.29274e-10
Os10g0391500	611.097	0.749097	0.109778	6.82375	8.86939e-12	1.31885e-10
Os02g0805100	76.6817	-2.1395	0.313691	-6.82042	9.07774e-12	1.34832e-10
Os03g0344100	818.958	0.658193	0.0965034	6.82041	9.07785e-12	1.34832e-10
Os01g0280500	79.2799	2.11674	0.310391	6.81957	9.13125e-12	1.35548e-10
Os02g0716500	1533.28	-0.503205	0.0737972	-6.81876	9.1831e-12	1.36241e-10
Os02g0618000	466.272	0.862964	0.126674	6.81246	9.59462e-12	1.42201e-10
Os08g0494300	954.968	0.62608	0.0919024	6.81244	9.59568e-12	1.42201e-10
Os01g0337600	1763.49	0.477924	0.0701588	6.81202	9.62354e-12	1.42534e-10
Os10g0377800	752.594	0.665799	0.0978577	6.80375	1.01933e-11	1.50887e-10
Os01g0178500	209.715	-1.23488	0.181641	-6.79845	1.05752e-11	1.56452e-10
Os08g0332800	1064.18	0.574913	0.0845939	6.79616	1.07447e-11	1.5887e-10
Os02g0805900	1027.86	0.608953	0.0896545	6.79222	1.10424e-11	1.63181e-10
Os05g0209500	98.9034	1.83276	0.269856	6.79161	1.10891e-11	1.63778e-10
Os08g0163500	551.486	0.814768	0.119969	6.79151	1.10963e-11	1.63792e-10
Os07g0691700	965.657	0.602608	0.0887928	6.78667	1.14748e-11	1.69284e-10
Os08g0234700	444.146	0.86975	0.12824	6.78219	1.18371e-11	1.7453e-10
Os03g0168300	2459.6	0.423513	0.0624515	6.78147	1.1896e-11	1.753e-10
Os01g0654200	748.026	0.664912	0.098073	6.77977	1.20365e-11	1.77225e-10
Os06g0258000	178.841	1.32672	0.195689	6.77973	1.20401e-11	1.77225e-10
Os01g0739200	451.009	0.885617	0.130677	6.77713	1.22583e-11	1.80335e-10
Os10g0160000	1874.69	0.47332	0.0699138	6.77005	1.28734e-11	1.89278e-10
Os07g0252400	922.88	0.609716	0.0900735	6.76909	1.29594e-11	1.90437e-10
Os01g0924600	717.156	0.675333	0.0997758	6.7685	1.30121e-11	1.91104e-10
Os04g0568900	638.274	0.718913	0.106237	6.76707	1.31417e-11	1.929e-10
Os01g0659900	215.318	-1.24886	0.184554	-6.76692	1.31555e-11	1.92994e-10
Os06g0133900	496.915	0.798856	0.118065	6.76622	1.32191e-11	1.93819e-10
Os03g0605300	180.016	1.31768	0.194759	6.76569	1.32676e-11	1.94421e-10
Os01g0748150	48.9639	-2.92841	0.432972	-6.76351	1.34692e-11	1.97265e-10
Os02g0539100	562.609	0.759267	0.112347	6.75826	1.39662e-11	2.04429e-10
Os01g0228500	238.079	1.13444	0.167896	6.75681	1.41067e-11	2.06371e-10
Os02g0290500	642.102	0.712365	0.105457	6.755	1.42833e-11	2.08838e-10
Os03g0638200	490.274	0.804239	0.119064	6.75469	1.4314e-11	2.0917e-10
Os03g0111400	176.387	1.32707	0.196474	6.7544	1.43424e-11	2.09469e-10
Os03g0241900	603.748	0.745926	0.110455	6.75318	1.44637e-11	2.11124e-10
Os11g0113700	439.119	0.841921	0.124674	6.75296	1.44859e-11	2.1133e-10
Os02g0699466	48.8348	-2.92509	0.433404	-6.7491	1.4876e-11	2.16901e-10
Os01g0595100	706.078	0.697848	0.103408	6.74848	1.49406e-11	2.17722e-10
Os03g0160100	1006.3	0.593008	0.0878978	6.74656	1.51392e-11	2.20493e-10
Os01g0153150	189.662	-1.30657	0.193679	-6.74609	1.51887e-11	2.21091e-10
Os01g0133500	1032.74	0.578736	0.085825	6.74321	1.54925e-11	2.25389e-10
Os10g0388200	577.312	0.742542	0.110133	6.74225	1.55954e-11	2.2676e-10
Os11g0134300	630.606	0.725252	0.107575	6.74183	1.56404e-11	2.27288e-10
Os11g0159000	1039.86	0.581949	0.0863952	6.7359	1.6292e-11	2.36627e-10
Os03g0854800	1341.79	0.519928	0.077196	6.73517	1.63738e-11	2.37682e-10
Os04g0602800	1501.85	0.498456	0.0740107	6.73491	1.64031e-11	2.37977e-10
Os01g0150200	274.546	1.05907	0.157333	6.73137	1.68072e-11	2.43704e-10
Os04g0669900	537.039	0.782121	0.116204	6.73062	1.68946e-11	2.44837e-10
Os07g0659400	121.819	-1.61148	0.239437	-6.7303	1.6931e-11	2.45229e-10
Os01g0654400	68.6693	2.24573	0.333745	6.72888	1.70978e-11	2.47508e-10
Os03g0801600	1599.83	0.492617	0.0732267	6.72728	1.72858e-11	2.50091e-10
Os07g0236800	428.282	0.848781	0.12621	6.72517	1.75387e-11	2.53611e-10
Os02g0604100	647.444	0.705805	0.105028	6.72016	1.8153e-11	2.62349e-10
Os07g0507200	252.597	-1.12768	0.167813	-6.71986	1.81902e-11	2.62742e-10
Os11g0578500	369.799	0.920423	0.136985	6.71916	1.82777e-11	2.63733e-10
Os01g0663800	1188.91	0.571134	0.0850009	6.71915	1.82789e-11	2.63733e-10
Os06g0207000	992.962	0.597955	0.0890008	6.71854	1.8356e-11	2.64699e-10
Os12g0405100	699.293	0.699838	0.104194	6.71671	1.85875e-11	2.6789e-10
Os03g0731500	1310.38	0.544557	0.0810783	6.71643	1.86225e-11	2.68248e-10
Os09g0407050	339.38	0.999816	0.148879	6.71561	1.87283e-11	2.69624e-10
Os02g0793700	477.594	0.818732	0.121971	6.71251	1.91306e-11	2.75265e-10
Os03g0826600	1173.88	0.547796	0.081624	6.71122	1.93008e-11	2.77561e-10
Os08g0185300	377.234	0.916008	0.136495	6.71092	1.93402e-11	2.77975e-10
Os02g0194100	1186.56	0.549451	0.0818857	6.70997	1.94668e-11	2.79643e-10
Os01g0833200	536.267	0.8176	0.121974	6.70309	2.04054e-11	2.92964e-10
Os03g0817900	739.828	0.666502	0.0994345	6.70293	2.04287e-11	2.93138e-10
Os01g0681600	418.458	0.884583	0.131996	6.70159	2.06159e-11	2.95663e-10
Os01g0896300	138.731	-1.48904	0.222244	-6.70001	2.08409e-11	2.98728e-10
Os08g0528900	544.158	0.765542	0.11429	6.69825	2.10924e-11	3.02167e-10
Os10g0408700	1502.28	0.500436	0.0747254	6.69701	2.12732e-11	3.04591e-10
Os03g0322500	849.036	0.627328	0.0937402	6.69219	2.19853e-11	3.14615e-10
Os07g0184800	423.357	0.855933	0.127992	6.68737	2.27217e-11	3.24976e-10
Os07g0659500	205.904	-1.20874	0.180834	-6.68422	2.32155e-11	3.31857e-10
Os07g0516300	314.638	-0.977202	0.1462	-6.68401	2.32487e-11	3.32152e-10
Os03g0129400	100.286	1.79837	0.269082	6.68336	2.33527e-11	3.33455e-10
Os03g0750300	122.041	-1.649	0.246745	-6.683	2.34103e-11	3.34007e-10
Os06g0298400	877.252	0.620775	0.0928892	6.68296	2.34168e-11	3.34007e-10
Os06g0204400	1233.82	0.542853	0.0812388	6.68219	2.35403e-11	3.35586e-10
Os02g0539600	325.073	0.965927	0.14459	6.68044	2.38232e-11	3.39435e-10
Os10g0495000	1213.88	0.541669	0.081095	6.67943	2.39867e-11	3.41579e-10
Os04g0349500	2355.88	0.42561	0.0637558	6.67563	2.4617e-11	3.50365e-10
Os05g0144400	910.066	0.602514	0.0902738	6.67429	2.4843e-11	3.5339e-10
Os09g0326100	411.649	0.856861	0.12844	6.67128	2.53579e-11	3.60518e-10
Os02g0522300	722.152	0.671346	0.100669	6.66883	2.57849e-11	3.66392e-10
Os06g0677300	579.412	0.739454	0.110955	6.66447	2.65621e-11	3.7723e-10
Os02g0653300	345.347	0.930599	0.139644	6.6641	2.66285e-11	3.7797e-10
Os03g0183000	137.696	1.48825	0.223385	6.66225	2.69668e-11	3.82565e-10
Os02g0530100	303.643	1.00312	0.150585	6.66149	2.7107e-11	3.84345e-10
Os03g0812200	1032.66	0.583609	0.0876341	6.65961	2.74558e-11	3.8908e-10
Os03g0309200	850.451	0.626583	0.0941271	6.65678	2.799e-11	3.96437e-10
Os11g0660500	4036.56	0.361333	0.0542947	6.65503	2.83241e-11	4.00952e-10
Os07g0419300	90.1589	-1.892	0.284491	-6.65047	2.92166e-11	4.13364e-10
Os03g0817200	123.361	1.57735	0.237259	6.64822	2.96663e-11	4.195e-10
Os03g0225100	190.054	1.26536	0.190333	6.64812	2.96858e-11	4.19549e-10
Os02g0796500	640.367	0.714808	0.107528	6.64766	2.97787e-11	4.20636e-10
Os03g0586500	436.025	0.850879	0.128037	6.6456	3.01993e-11	4.26348e-10
Os08g0191700	421.45	0.844183	0.127051	6.64443	3.04384e-11	4.29493e-10
Os07g0581300	728.914	0.685205	0.103144	6.64316	3.07037e-11	4.33003e-10
Os08g0558400	257.063	-1.10941	0.167006	-6.64291	3.0755e-11	4.33494e-10
Os10g0397400	536.717	0.755024	0.113668	6.64235	3.08713e-11	4.34899e-10
Os12g0429200	1001.89	0.575183	0.0866152	6.64067	3.12259e-11	4.39659e-10
Os12g0566250	610.796	0.724906	0.10919	6.63894	3.15938e-11	4.446e-10
Os07g0144900	38.258	3.63534	0.54775	6.63686	3.2044e-11	4.50694e-10
Os12g0612100	1063.43	0.577593	0.0870611	6.63434	3.25951e-11	4.582e-10
Os05g0557600	981.866	0.600305	0.0904858	6.63424	3.26185e-11	4.58282e-10
Os01g0808100	498.531	0.806107	0.121516	6.63373	3.27309e-11	4.59616e-10
Os07g0506000	543.104	0.777549	0.117224	6.63305	3.28824e-11	4.61497e-10
Os12g0209700	612.733	0.713964	0.107655	6.63199	3.31188e-11	4.64566e-10
Os08g0282100	65.8908	2.29567	0.346478	6.62573	3.4554e-11	4.84439e-10
Os06g0529800	954.784	0.592962	0.0895314	6.62295	3.52101e-11	4.93374e-10
Os07g0583000	864.014	0.610539	0.0921877	6.62279	3.52492e-11	4.93658e-10
Os03g0752700	1128.56	0.553069	0.0835151	6.62239	3.53437e-11	4.94717e-10
Os10g0509100	1314.65	0.522453	0.0788933	6.62227	3.53722e-11	4.94853e-10
Os07g0622000	481.013	0.814258	0.122968	6.62171	3.55064e-11	4.96465e-10
Os05g0101200	769.897	0.649118	0.0980342	6.62135	3.55942e-11	4.97428e-10
Os11g0303400	721.437	0.67804	0.102404	6.62124	3.56205e-11	4.97531e-10
Os01g0130000	362.911	0.917945	0.138654	6.62038	3.58265e-11	5.00142e-10
Os08g0516900	241.916	1.0979	0.166024	6.61289	3.769e-11	5.25877e-10
Os05g0176100	2549.15	0.407097	0.0615966	6.60908	3.86706e-11	5.39271e-10
Os03g0672300	220.356	-1.15088	0.174313	-6.6024	4.04558e-11	5.63867e-10
Os02g0681000	717.31	0.658588	0.0997937	6.59949	4.12561e-11	5.74579e-10
Os08g0503000	225.842	1.13442	0.171895	6.59945	4.12681e-11	5.74579e-10
Os06g0708600	582.963	0.723309	0.109717	6.59248	4.32541e-11	6.01911e-10
Os01g0363500	733.465	0.666315	0.10112	6.58936	4.41712e-11	6.14348e-10
Os10g0378400	692.046	0.6825	0.103621	6.58648	4.50367e-11	6.26053e-10
Os09g0281900	1300.75	0.539494	0.0819227	6.58541	4.53642e-11	6.30272e-10
Os06g0726200	100.857	1.7618	0.267561	6.58467	4.55908e-11	6.32953e-10
Os10g0562100	555.001	0.737074	0.111939	6.58462	4.56054e-11	6.32953e-10
Os06g0568200	624.522	0.699752	0.106307	6.58239	4.6295e-11	6.42184e-10
Os01g0140100	239.292	1.12185	0.170486	6.58029	4.69542e-11	6.50984e-10
Os07g0250100	67.8202	-2.24625	0.341376	-6.58	4.70463e-11	6.51917e-10
Os03g0187100	1003.02	0.570488	0.0867247	6.57815	4.7634e-11	6.59712e-10
Os05g0361700	145.275	1.41847	0.215922	6.56937	5.05301e-11	6.99453e-10
Os07g0411300	37.192	3.69863	0.563402	6.56482	5.20975e-11	7.20768e-10
Os06g0694000	1526.84	0.500443	0.0762958	6.55924	5.40826e-11	7.47839e-10
Os07g0495100	891.52	0.609906	0.0929946	6.55851	5.43471e-11	7.511e-10
Os02g0707900	284.129	1.04805	0.159819	6.55772	5.46352e-11	7.54685e-10
Os02g0725100	775.232	0.633188	0.0965574	6.55763	5.46691e-11	7.54755e-10
Os11g0163100	1126.84	0.543551	0.0828959	6.55703	5.48894e-11	7.57398e-10
Os08g0450800	992.544	0.576251	0.0878946	6.55616	5.52114e-11	7.61442e-10
Os01g0172200	1085.67	0.558239	0.0851625	6.55499	5.56466e-11	7.67041e-10
Os03g0137200	881.948	0.602733	0.0919706	6.55355	5.61869e-11	7.74081e-10
Os10g0465000	765.895	0.647072	0.0988857	6.54363	6.00418e-11	8.26756e-10
Os05g0391500	1315.09	0.52348	0.0800265	6.54133	6.09744e-11	8.39158e-10
Os09g0444700	394.593	0.87565	0.133879	6.5406	6.12737e-11	8.42834e-10
Os06g0286228	42.7251	-3.21145	0.491793	-6.53007	6.57381e-11	9.0377e-10
Os01g0558600	824.734	0.613508	0.0940913	6.52034	7.01466e-11	9.63873e-10
Os01g0705100	53.5217	2.55263	0.391818	6.51483	7.2771e-11	9.99412e-10
Os06g0343100	683.543	0.67247	0.103268	6.51189	7.421e-11	1.01864e-09
Os07g0454200	765.745	0.63803	0.0979952	6.51083	7.47388e-11	1.02484e-09
Os08g0243500	684.859	0.671431	0.103125	6.51082	7.47394e-11	1.02484e-09
Os01g0243700	127.704	1.50252	0.23098	6.50498	7.7706e-11	1.06496e-09
Os03g0572250	66.9031	-2.2228	0.341952	-6.50032	8.01496e-11	1.09787e-09
Os05g0552500	782.414	0.630895	0.0970625	6.49988	8.03823e-11	1.10049e-09
Os02g0310200	964.404	0.605899	0.0932609	6.49682	8.20341e-11	1.12252e-09
Os10g0529800	807.491	0.630021	0.0969773	6.49658	8.21647e-11	1.12372e-09
Os11g0585900	548.84	0.731431	0.112661	6.49234	8.45139e-11	1.15524e-09
Os07g0663800	251.213	1.05853	0.163104	6.48991	8.58881e-11	1.17342e-09
Os03g0607500	530.089	0.746887	0.115093	6.48941	8.61746e-11	1.17672e-09
Os02g0775400	4872.47	0.334155	0.0514977	6.48873	8.65629e-11	1.18141e-09
Os03g0113900	85.6517	-1.89599	0.292295	-6.48656	8.78165e-11	1.1977e-09
Os03g0589100	39.0991	3.32339	0.512354	6.48651	8.78479e-11	1.1977e-09
Os08g0384100	543.098	-0.736168	0.113532	-6.48423	8.91873e-11	1.21533e-09
Os04g0644300	502.711	0.759253	0.117124	6.48246	9.02419e-11	1.22906e-09
Os03g0177300	347.203	0.920788	0.142073	6.48109	9.10612e-11	1.23957e-09
Os09g0386600	724.554	0.645676	0.0996599	6.47879	9.24614e-11	1.25798e-09
Os01g0110400	413.733	0.840379	0.129739	6.47745	9.32829e-11	1.2685e-09
Os06g0221200	583.857	0.739168	0.114191	6.47307	9.60313e-11	1.3052e-09
Os04g0483500	208.588	1.17042	0.18083	6.47249	9.64017e-11	1.30956e-09
Os01g0844500	179.266	1.26756	0.195956	6.4686	9.89169e-11	1.34303e-09
Os10g0497000	1032.23	0.55518	0.0858503	6.46685	1.0007e-10	1.35798e-09
Os11g0303800	99.8818	1.80384	0.279055	6.46412	1.0189e-10	1.38196e-09
Os04g0476800	1361.77	0.50003	0.0774155	6.45904	1.0537e-10	1.42843e-09
Os03g0395600	1855	0.444553	0.06888	6.45401	1.08926e-10	1.47587e-09
Os11g0601700	274.181	1.00995	0.156488	6.45385	1.09047e-10	1.47675e-09
Os04g0307200	1231.4	0.525666	0.0814848	6.4511	1.11044e-10	1.50302e-09
Os03g0253500	357.699	0.95153	0.14757	6.44799	1.13346e-10	1.53338e-09
Os03g0389900	880.587	0.647915	0.100489	6.44763	1.13613e-10	1.5362e-09
Os04g0440100	1024.03	0.563026	0.0873248	6.4475	1.13714e-10	1.53678e-09
Os05g0573600	34.7431	3.90935	0.606445	6.44634	1.14586e-10	1.54777e-09
Os05g0498400	767.127	0.641277	0.0994946	6.44534	1.15339e-10	1.55713e-09
Os02g0608400	1715.08	0.455526	0.0706951	6.44353	1.16728e-10	1.57508e-09
Os04g0405401	392.558	0.865618	0.134345	6.44325	1.16945e-10	1.5772e-09
Os11g0112800	933.375	0.595475	0.0924372	6.44194	1.17956e-10	1.59002e-09
Os05g0163700	631.628	0.685459	0.106416	6.44129	1.18462e-10	1.59601e-09
Os08g0472000	523.1	0.743782	0.115484	6.44056	1.19035e-10	1.60291e-09
Os07g0673400	147.042	1.43054	0.222147	6.43963	1.19765e-10	1.61191e-09
Os03g0388500	477.536	0.770387	0.119651	6.4386	1.20584e-10	1.6221e-09
Os07g0574200	68.0413	-2.15324	0.334551	-6.43622	1.22484e-10	1.64682e-09
Os03g0748000	912.409	0.583894	0.0907374	6.43499	1.23485e-10	1.65942e-09
Os03g0796600	1391.88	0.494713	0.0768843	6.43452	1.23867e-10	1.66371e-09
Os05g0449500	512.253	0.752759	0.117008	6.43338	1.248e-10	1.67538e-09
Os10g0147300	308.273	0.953586	0.148228	6.43323	1.2492e-10	1.67614e-09
Os02g0511800	346.488	0.904891	0.140671	6.43268	1.25373e-10	1.68136e-09
Os01g0507500	589.539	0.70932	0.110318	6.42975	1.27816e-10	1.71324e-09
Os03g0725050	395.333	0.841679	0.130946	6.42768	1.2957e-10	1.73587e-09
Os02g0448600	369.989	0.871256	0.135586	6.42586	1.31124e-10	1.75579e-09
Os03g0680800	498.151	0.760614	0.11837	6.42573	1.31235e-10	1.75638e-09
Os09g0469300	177.833	1.25204	0.194885	6.42447	1.32332e-10	1.77016e-09
Os03g0116800	131.199	1.48772	0.231611	6.42338	1.33278e-10	1.7819e-09
Os05g0597100	692.471	-0.671947	0.104617	-6.4229	1.33698e-10	1.78661e-09
Os05g0230600	2839.73	0.386091	0.0601305	6.42089	1.35476e-10	1.80887e-09
Os08g0537900	835.209	0.619567	0.0964928	6.42087	1.35502e-10	1.80887e-09
Os07g0660200	1633.01	0.461284	0.0718676	6.41853	1.37599e-10	1.83593e-09
Os04g0617050	259.409	1.03091	0.160676	6.41605	1.39857e-10	1.86511e-09
Os01g0780500	767.221	0.62837	0.097942	6.41574	1.40142e-10	1.86797e-09
Os05g0461300	933.764	0.573991	0.0894698	6.41547	1.40388e-10	1.8703e-09
Os10g0540300	1110.85	0.534665	0.08335	6.4147	1.41103e-10	1.87886e-09
Os01g0653700	344.273	0.909707	0.141818	6.41461	1.41183e-10	1.87898e-09
Os05g0443700	372.483	0.889377	0.138693	6.41257	1.43091e-10	1.90341e-09
Os04g0599650	922.88	-0.582615	0.0908759	-6.4111	1.4447e-10	1.92078e-09
Os02g0489525	963.957	0.569494	0.0888379	6.41048	1.4506e-10	1.92765e-09
Os03g0680400	168.447	-1.28463	0.200427	-6.40946	1.46034e-10	1.9396e-09
Os06g0679200	881.723	0.615446	0.0960335	6.40866	1.46801e-10	1.94867e-09
Os03g0395900	1127.55	0.541526	0.0845	6.4086	1.46865e-10	1.94867e-09
Os02g0130300	735.996	0.633002	0.0987811	6.40813	1.47311e-10	1.95361e-09
Os09g0130800	670.564	0.711734	0.111078	6.40754	1.47887e-10	1.96025e-09
Os02g0232000	199.769	1.18141	0.184385	6.40733	1.48093e-10	1.96199e-09
Os04g0390800	60.8581	2.28931	0.357443	6.40467	1.50699e-10	1.9955e-09
Os07g0584100	100.871	-1.73692	0.271358	-6.40084	1.54522e-10	2.0451e-09
Os01g0246100	1554.37	0.472739	0.0738599	6.40048	1.54885e-10	2.04888e-09
Os04g0630300	134.917	1.48139	0.231487	6.39944	1.55948e-10	2.06153e-09
Os02g0324300	802.958	0.634555	0.0991587	6.39939	1.55999e-10	2.06153e-09
Os08g0270400	128.299	1.50531	0.235254	6.39867	1.56739e-10	2.07027e-09
Os01g0495701	97.9266	-1.71188	0.26778	-6.39288	1.62788e-10	2.14908e-09
Os06g0271500	1306.31	0.497771	0.0778841	6.39118	1.64615e-10	2.17211e-09
Os07g0124600	505.106	0.789979	0.123685	6.38702	1.69152e-10	2.23085e-09
Os08g0408200	644.089	0.675196	0.105737	6.38559	1.70733e-10	2.25058e-09
Os02g0116800	303.887	1.01018	0.158221	6.38462	1.71819e-10	2.26375e-09
Os08g0447900	175.8	-1.283	0.20101	-6.38277	1.73914e-10	2.29021e-09
Os02g0177800	765.67	0.671185	0.105204	6.37983	1.77288e-10	2.33346e-09
ENSRNA049466137	71.2603	2.10267	0.329693	6.37767	1.79805e-10	2.36541e-09
Os03g0209800	297.898	-0.970201	0.152162	-6.37613	1.81625e-10	2.38814e-09
Os03g0750700	348.78	0.892594	0.140073	6.37236	1.86141e-10	2.4463e-09
Os04g0555300	395.351	-0.848334	0.133138	-6.37183	1.86781e-10	2.45349e-09
[truncated: 36,980 more rows]

## Sheet: m6A hypermethylated peaks 
Supplemental Table 5: m6A hypermethylated peaks
chr	chromStart	chromEnd	name	score	strand	thickStart	thickEnd	itemRgb	blockCount	blockSizes	blockStarts	lg.p	lg.fdr	fold_enrchment	diff.lg.fdr	diff.lg.p	diff.log2.fc
1	15545	15675	Os01g0100400	1.6e-30	+	15545	15675	0	1	130,	0	-29.8	-28.7	2.05	-4.18	-4.72	1.02
1	19794	20144	Os01g0100500	6.3e-61	+	19794	20144	0	1	350,	0	-60.2	-58.9	3.7	-434	-434	1.07
1	28563	28644	Os01g0100700	6.3e-12	+	28563	28644	0	1	81,	0	-11.2	-10.4	2.51	-4.42	-4.99	0.674
1	77389	77650	Os01g0101600	2.1e-10	+	77389	77650	0	1	261,	0	-9.68	-8.97	3.01	-7.74	-8.65	0.834
1	144033	144414	Os01g0102500	2.5e-17	+	144033	144414	0	1	381,	0	-16.6	-15.8	4.22	-10.9	-12.1	0.733
1	180418	180548	Os01g0103100	1.6e-16	+	180418	180548	0	1	130,	0	-15.8	-15	2.05	-1.57	-1.78	0.748
1	229022	229301	Os01g0104400	1e-131	+	229022	229301	0	1	279,	0	-131	-128	7.93	-2.53	-2.87	0.599
1	291891	292296	Os01g0105400	5e-47	+	291891	292296	0	2	57,224,	0,181	-46.3	-45.1	2.91	-14.2	-15.7	0.802
1	415623	415823	Os01g0107700	2.5e-49	+	415623	415823	0	1	200,	0	-48.6	-47.4	6.64	-1.88	-2.13	1.32
1	480386	480577	Os01g0108600	1.6e-09	+	480386	480577	0	1	191,	0	-8.79	-8.1	3.55	-10.1	-11.2	2.02
1	511982	512142	Os01g0109500	2e-37	+	511982	512142	0	1	160,	0	-36.7	-35.7	4.11	-3.71	-4.19	1.58
1	593494	593714	Os01g0111200	1e-120	+	593494	593714	0	1	220,	0	-120	-118	9.06	-2.24	-2.54	0.618
1	864653	864784	Os01g0115950	7.6e-08	+	864653	864784	0	1	131,	0	-7.12	-6.08	2.33	-2.08	-2.36	2.82
1	1167867	1168267	Os01g0120600	2e-15	+	1167867	1168267	0	1	400,	0	-14.7	-13.9	5.89	-9.27	-10.3	0.643
1	1418681	1418982	Os01g0125800	1.6e-97	+	1418681	1418982	0	1	301,	0	-96.8	-95	3.51	-434	-434	1.15
1	1427400	1427650	Os01g0125900	6.3e-76	+	1427400	1427650	0	1	250,	0	-75.2	-73.7	7.32	-3.66	-4.13	0.799
1	1512477	1512646	Os01g0127450	4e-43	+	1512477	1512646	0	1	169,	0	-42.4	-41.3	7.64	-4.46	-5.03	0.736
1	1539520	1539601	Os01g0127900	1e-67	+	1539520	1539601	0	1	81,	0	-67	-65.6	1.57	-434	-434	1.34
1	1569206	1569467	Os01g0128200	2e-68	+	1569206	1569467	0	1	261,	0	-67.7	-66.3	5.73	-6.56	-7.35	0.822
1	1605338	1605729	Os01g0128800	1e-127	+	1605338	1605729	0	1	391,	0	-127	-125	16.5	-3.46	-3.91	0.621
1	1848831	1849102	Os01g0133400	1e-124	+	1848831	1849102	0	1	271,	0	-124	-122	2.37	-434	-434	0.744
1	1855253	1855612	Os01g0133500	1.3e-20	+	1855253	1855612	0	2	157,34,	0,325	-19.9	-19	2.85	-8.29	-9.26	0.713
1	1892003	1892252	Os01g0134500	5e-21	+	1892003	1892252	0	1	249,	0	-20.3	-19.4	4.07	-10.6	-11.8	1.02
1	2062015	2062226	Os01g0138500	5e-52	+	2062015	2062226	0	1	211,	0	-51.3	-50.1	3.4	-4.73	-5.33	0.589
1	2138369	2138539	Os01g0140500	2.5e-51	+	2138369	2138539	0	1	170,	0	-50.6	-49.3	3.25	-7.15	-8	0.825
1	2265940	2266230	Os01g0141900	5e-13	+	2265940	2266230	0	1	290,	0	-12.3	-11.6	3.76	-6.37	-7.15	0.743
1	2405667	2405947	Os01g0144600	1.6e-28	+	2405667	2405947	0	1	280,	0	-27.8	-26.9	5	-5.94	-6.67	0.864
1	2418525	2418825	Os01g0144900	6.3e-48	+	2418525	2418825	0	1	300,	0	-47.2	-46	5.24	-14.5	-16	1.05
1	2490831	2491357	Os01g0146101	1.6e-79	+	2490831	2491357	0	1	526,	0	-78.8	-77.3	7.77	-10.6	-11.8	0.758
1	2561256	2561746	Os01g0147200	7.9e-11	+	2561256	2561746	0	1	490,	0	-10.1	-9.37	51.8	-4.04	-4.56	0.621
1	2569740	2570029	Os01g0147300	3.2e-24	+	2569740	2570029	0	1	289,	0	-23.5	-22.6	9.73	-7.12	-7.97	1.03
1	2655323	2655564	Os01g0148700	3.2e-81	+	2655323	2655564	0	1	241,	0	-80.5	-78.9	5.33	-11.6	-12.8	0.897
1	2747199	2747439	Os01g0150800	6.3e-63	+	2747199	2747439	0	1	240,	0	-62.2	-60.8	4.45	-3.34	-3.77	1.21
1	2761455	2761554	Os01g0150900	1.3e-49	+	2761455	2761554	0	1	99,	0	-48.9	-47.3	2.27	-1.67	-1.9	5.26
1	2768232	2768532	Os01g0151100	1.3e-17	+	2768232	2768532	0	1	300,	0	-16.9	-16.1	2.55	-8.95	-9.96	0.755
1	2795387	2795857	Os01g0151600	3e-09	+	2795387	2795857	0	1	470,	0	-8.52	-7.84	6.75	-9.96	-11.1	0.801
1	2803580	2803701	Os01g0151700	7.9e-11	+	2803580	2803701	0	1	121,	0	-10.1	-9.42	1.57	-434	-434	0.871
1	2808011	2808152	Os01g0151900	4.2e-10	+	2808011	2808152	0	1	141,	0	-9.38	-8.68	1.56	-5.15	-5.8	1.62
1	3326893	3327122	Os01g0164400	1.6e-48	+	3326893	3327122	0	1	229,	0	-47.8	-46.6	6.99	-6.62	-7.42	0.765
1	3358306	3358477	Os01g0165000	2.4e-09	+	3358306	3358477	0	1	171,	0	-8.62	-7.93	2.29	-11.6	-12.9	1.3
1	3360953	3361044	Os01g0165000	8.1e-06	+	3360953	3361044	0	1	91,	0	-5.09	-4.46	1.41	-2.47	-2.8	0.799
1	3400158	3400487	Os01g0166100	7.9e-43	+	3400158	3400487	0	1	329,	0	-42.1	-40.9	10.8	-6.1	-6.85	0.739
1	3515669	3515890	Os01g0168600	2.5e-19	+	3515669	3515890	0	1	221,	0	-18.6	-17.7	4.48	-6.24	-7	0.675
1	3518440	3518541	Os01g0168850	1.5e-06	+	3518440	3518541	0	1	101,	0	-5.81	-4.8	2.38	-4.18	-4.72	2.25
1	3845236	3845436	Os01g0174900	1e-132	+	3845236	3845436	0	1	200,	0	-132	-129	5.48	-3.51	-3.97	0.749
1	4160906	4161005	Os01g0179750	2e-25	+	4160906	4161005	0	1	99,	0	-24.7	-23.7	4.58	-4.69	-5.29	0.869
1	4397029	4397219	Os01g0183000	7.9e-16	+	4397029	4397219	0	1	190,	0	-15.1	-14.3	4.09	-3.41	-3.85	0.706
1	4401511	4401942	Os01g0183100	1e-123	+	4401511	4401942	0	1	431,	0	-123	-121	4.35	-10.7	-11.9	0.742
1	4415584	4415675	Os01g0183400	1.3e-07	+	4415584	4415675	0	1	91,	0	-6.88	-6.22	1.22	-4.39	-4.95	0.95
1	4494578	4494867	Os01g0184700	1.2e-10	+	4494578	4494867	0	1	289,	0	-9.93	-9.22	4.19	-9.78	-10.9	0.931
1	4532722	4532822	Os01g0185300	2e-10	+	4532722	4532822	0	1	100,	0	-9.69	-8.98	2.32	-13.6	-15	0.815
1	4539715	4540065	Os01g0185400	4e-92	+	4539715	4540065	0	1	350,	0	-91.4	-89.7	5.52	-7.11	-7.95	0.684
1	4802003	4802174	Os01g0190000	2.5e-87	+	4802003	4802174	0	1	171,	0	-86.6	-84.9	5.35	-2.4	-2.72	0.621
1	4854169	4854367	Os01g0191100	1.3e-12	+	4854169	4854367	0	1	198,	0	-11.9	-11.2	3.36	-7.6	-8.5	0.713
1	4896465	4896876	Os01g0191500	1e-168	+	4896465	4896876	0	1	411,	0	-168	-165	10.6	-4.85	-5.47	0.621
1	5509403	5509494	Os01g0201100	3.1e-07	+	5509403	5509494	0	1	91,	0	-6.51	-5.87	1.63	-6.12	-6.87	2
1	5641144	5641245	Os01g0202500	3.2e-13	+	5641144	5641245	0	1	101,	0	-12.5	-11.8	1.33	-3.5	-3.95	0.699
1	5808391	5808529	Os01g0206600	1.4e-09	+	5808391	5808529	0	1	138,	0	-8.84	-8.15	4.68	-5.42	-6.1	0.695
1	5897933	5898184	Os01g0208600	6.3e-15	+	5897933	5898184	0	1	251,	0	-14.2	-13.4	6.89	-4.73	-5.33	0.844
1	5933868	5934109	Os01g0209200	3.2e-76	+	5933868	5934109	0	1	241,	0	-75.5	-74	10.9	-3.55	-4.02	0.615
1	5945785	5945905	Os01g0209566	7.9e-26	+	5945785	5945905	0	1	120,	0	-25.1	-24.2	3.55	-3	-3.4	0.681
1	6138976	6139136	Os01g0212400	1.6e-20	+	6138976	6139136	0	1	160,	0	-19.8	-18.9	3.64	-434	-434	1.21
1	6223809	6223960	Os01g0214001	1.6e-05	+	6223809	6223960	0	1	151,	0	-4.79	-3.82	3.38	-6.89	-7.72	1.62
1	6253015	6253373	Os01g0214300	2.5e-62	+	6253015	6253373	0	2	16,334,	0,24	-61.6	-60.2	14.3	-4.66	-5.25	0.683
1	6322091	6322331	Os01g0215700	2.5e-23	+	6322091	6322331	0	1	240,	0	-22.6	-21.7	4.32	-4.93	-5.55	0.719
1	6655159	6655290	Os01g0221500	7.9e-27	+	6655159	6655290	0	1	131,	0	-26.1	-25.2	1.8	-8.89	-9.9	0.862
1	6814192	6814593	Os01g0224100	4.3e-07	+	6814192	6814593	0	1	401,	0	-6.37	-5.73	8.1	-6.21	-6.97	0.684
1	6969928	6970078	Os01g0226300	2.5e-46	+	6969928	6970078	0	1	150,	0	-45.6	-44.4	5.32	-4.16	-4.69	0.742
1	7042685	7042905	Os01g0227200	2.5e-11	+	7042685	7042905	0	1	220,	0	-10.6	-9.89	3	-4.17	-4.7	0.669
1	7136937	7137317	Os01g0229200	4e-39	+	7136937	7137317	0	1	380,	0	-38.4	-37.2	14.4	-5.84	-6.56	0.68
1	7204589	7204860	Os01g0229900	9.8e-10	+	7204589	7204860	0	1	271,	0	-9.01	-8.32	4.17	-7.32	-8.19	1.01
1	7208288	7208449	Os01g0229900	7.9e-11	+	7208288	7208449	0	1	161,	0	-10.1	-9.38	6.2	-2.35	-2.66	0.78
1	7253346	7254419	Os01g0231000	6.3e-14	+	7253346	7254419	0	2	357,54,	0,1019	-13.2	-12.4	4.97	-434	-434	1.03
1	7271064	7271234	Os01g0231500	2e-15	+	7271064	7271234	0	1	170,	0	-14.7	-13.9	2.83	-7.07	-7.91	0.732
1	7293858	7294209	Os01g0231900	4e-70	+	7293858	7294209	0	1	351,	0	-69.4	-67.9	7.28	-434	-434	0.845
1	7422148	7422388	Os01g0234100	1.6e-56	+	7422148	7422388	0	1	240,	0	-55.8	-54.6	5.88	-1.68	-1.91	1.1
1	7472549	7472729	Os01g0235300	1e-178	+	7472549	7472729	0	1	180,	0	-178	-175	4.38	-5.88	-6.6	0.768
1	7511313	7511672	Os01g0235800	1.3e-62	+	7511313	7511672	0	1	359,	0	-61.9	-60.6	3.87	-434	-434	0.842
1	7551626	7551856	Os01g0236300	3.2e-94	+	7551626	7551856	0	1	230,	0	-93.5	-91.8	5.64	-9.74	-10.8	1.05
1	7560356	7560446	Os01g0236400	0.003	+	7560356	7560446	0	1	90,	0	-2.52	-1.91	1.11	-6.54	-7.33	0.641
1	7576571	7576792	Os01g0236700	1.3e-84	+	7576571	7576792	0	1	221,	0	-83.9	-82.3	10.7	-3	-3.4	0.684
1	7717185	7717576	Os01g0239100	1.3e-19	+	7717185	7717576	0	1	391,	0	-18.9	-18.1	8.06	-5.39	-6.06	0.631
1	7718244	7718545	Os01g0239100	1.3e-22	+	7718244	7718545	0	1	301,	0	-21.9	-21	13.2	-2.73	-3.09	0.589
1	7904283	7904653	Os01g0243450	2.1e-08	+	7904283	7904653	0	1	370,	0	-7.67	-7	4.6	-7.6	-8.5	0.976
1	8086610	8086691	Os01g0246700	4.3e-09	+	8086610	8086691	0	1	81,	0	-8.37	-7.7	1.72	-4.38	-4.94	0.931
1	8272322	8272570	Os01g0250600	1e-102	+	8272322	8272570	0	1	248,	0	-102	-100	10	-6.68	-7.48	0.753
1	8288720	8289080	Os01g0251000	7.9e-55	+	8288720	8289080	0	1	360,	0	-54.1	-52.8	5.85	-13	-14.4	0.824
1	8479114	8479353	Os01g0254950	3.1e-10	+	8479114	8479353	0	1	239,	0	-9.51	-8.81	4.89	-6.69	-7.5	1.12
1	8791941	8792221	Os01g0261100	4e-77	+	8791941	8792221	0	1	280,	0	-76.4	-74.9	4.5	-8.25	-9.21	0.661
1	8812763	8813014	Os01g0261500	5e-65	+	8812763	8813014	0	1	251,	0	-64.3	-62.9	8.77	-4.17	-4.7	0.938
1	8948432	8948832	Os01g0263600	2.5e-57	+	8948432	8948832	0	1	400,	0	-56.6	-55.3	11.5	-1.87	-2.13	0.602
1	9016405	9016581	Os01g0264900	5e-34	+	9016405	9016581	0	1	176,	0	-33.3	-32.2	10.4	-4.64	-5.23	0.67
1	9253064	9253334	Os01g0268600	4e-16	+	9253064	9253334	0	1	270,	0	-15.4	-14.6	5.4	-4.83	-5.45	0.741
1	9299530	9299621	Os01g0269500	8.1e-07	+	9299530	9299621	0	1	91,	0	-6.09	-5.08	1.86	-1.65	-1.87	1.2
1	9625730	9625889	Os01g0275300	4e-48	+	9625730	9625889	0	1	159,	0	-47.4	-46.3	4.33	-5.6	-6.29	0.639
1	9753351	9753739	Os01g0277700	7.9e-51	+	9753351	9753739	0	1	388,	0	-50.1	-48.9	10.6	-7.6	-8.49	0.782
1	9860429	9860677	Os01g0278900	7.9e-64	+	9860429	9860677	0	1	248,	0	-63.1	-61.7	5.54	-6.01	-6.75	1.08
1	9888943	9889123	Os01g0279300	4e-70	+	9888943	9889123	0	1	180,	0	-69.4	-68	4.12	-4.1	-4.63	0.701
1	10826632	10827141	Os01g0296100	4e-50	+	10826632	10827141	0	1	509,	0	-49.4	-48.1	9.34	-6.19	-6.95	0.633
1	11063731	11063872	Os01g0300900	6.3e-36	+	11063731	11063872	0	1	141,	0	-35.2	-34.1	3.73	-12.5	-13.8	3.1
1	11076535	11076666	Os01g0301300	6.5e-08	+	11076535	11076666	0	1	131,	0	-7.19	-6.53	2.09	-11.1	-12.3	1.17
1	11131555	11131796	Os01g0302100	1.3e-40	+	11131555	11131796	0	1	241,	0	-39.9	-38.8	9.12	-3.01	-3.42	0.75
1	11222379	11222850	Os01g0303401	5.4e-06	+	11222379	11222850	0	2	65,75,	0,396	-5.27	-4.29	2.44	-1.61	-1.83	1.17
1	11253666	11254067	Os01g0304050	2e-12	+	11253666	11254067	0	1	401,	0	-11.7	-11	5.71	-5.25	-5.9	0.743
1	11277515	11277795	Os01g0304300	1e-120	+	11277515	11277795	0	1	280,	0	-120	-118	15.9	-3.05	-3.46	0.806
1	11350675	11350796	Os01g0305900	0.0021	+	11350675	11350796	0	1	121,	0	-2.68	-1.73	2.89	-3.09	-3.5	0.857
1	11699578	11699838	Os01g0311500	1e-165	+	11699578	11699838	0	1	260,	0	-165	-162	12	-1.56	-1.77	0.666
1	11964426	11964676	Os01g0316600	1e-110	+	11964426	11964676	0	1	250,	0	-110	-108	10.4	-2.74	-3.1	0.644
1	11981551	11981782	Os01g0316900	2.5e-58	+	11981551	11981782	0	1	231,	0	-57.6	-56.3	6.03	-6.74	-7.55	0.923
1	12092852	12092973	Os01g0318400	5.2e-07	+	12092852	12092973	0	1	121,	0	-6.28	-5.64	2.64	-4.8	-5.41	1.04
1	12093470	12093601	Os01g0318400	8.9e-09	+	12093470	12093601	0	1	131,	0	-8.05	-7.38	1.45	-4.57	-5.15	0.726
1	12214346	12214557	Os01g0320700	8.3e-09	+	12214346	12214557	0	1	211,	0	-8.08	-7.41	2.84	-434	-434	1.17
1	12268759	12269038	Os01g0321800	3.2e-55	+	12268759	12269038	0	1	279,	0	-54.5	-53.3	12.2	-2.89	-3.28	0.631
1	12331466	12331707	Os01g0323000	5e-78	+	12331466	12331707	0	1	241,	0	-77.3	-75.8	8.97	-3.51	-3.97	0.712
1	12924343	12924751	Os01g0333001	1e-11	+	12924343	12924751	0	1	408,	0	-11	-10.3	51.5	-5.34	-6.01	1.03
1	13288165	13288434	Os01g0338000	1.6e-20	+	13288165	13288434	0	1	269,	0	-19.8	-18.9	5.98	-5.8	-6.52	0.84
1	13294383	13294473	Os01g0338100	2e-48	+	13294383	13294473	0	1	90,	0	-47.7	-46.5	5.18	-2.83	-3.21	0.723
1	13566610	13566871	Os01g0343200	1e-66	+	13566610	13566871	0	1	261,	0	-66	-64.6	9.16	-4.83	-5.44	0.841
1	13897990	13898120	Os01g0348700	1.3e-46	+	13897990	13898120	0	1	130,	0	-45.9	-44.7	2.45	-9.9	-11	0.996
1	14453214	14453454	Os01g0357100	1e-121	+	14453214	14453454	0	1	240,	0	-121	-119	7.08	-5.03	-5.66	0.755
1	14476547	14476738	Os01g0357800	1e-52	+	14476547	14476738	0	1	191,	0	-52	-50.7	5.56	-4.61	-5.21	0.774
1	14771159	14771406	Os01g0362533	1.3e-16	+	14771159	14771406	0	1	247,	0	-15.9	-15.1	4.11	-3.14	-3.55	0.642
1	14801165	14801596	Os01g0363500	1.1e-10	+	14801165	14801596	0	2	127,63,	0,368	-9.96	-9.25	6.24	-4.48	-5.06	0.802
1	15067352	15067522	Os01g0367700	6.3e-67	+	15067352	15067522	0	1	170,	0	-66.2	-64.8	14.9	-3.19	-3.61	0.685
1	15165593	15165714	Os01g0369600	2e-11	+	15165593	15165714	0	1	121,	0	-10.7	-9.98	4.05	-3.77	-4.26	0.986
1	15457358	15457657	Os01g0374900	6.3e-67	+	15457358	15457657	0	1	299,	0	-66.2	-64.8	11.1	-2.24	-2.54	0.627
1	15779746	15780046	Os01g0379400	7.9e-16	+	15779746	15780046	0	1	300,	0	-15.1	-14.3	8.45	-2.49	-2.83	0.586
1	15980249	15980519	Os01g0382700	1e-146	+	15980249	15980519	0	1	270,	0	-146	-144	15.6	-2.17	-2.46	0.668
1	15996175	15996256	Os01g0382900	2.1e-10	+	15996175	15996256	0	1	81,	0	-9.68	-8.98	1.4	-3.69	-4.17	0.696
1	15996584	15996804	Os01g0382900	1.6e-17	+	15996584	15996804	0	1	220,	0	-16.8	-15.9	3.32	-7.17	-8.03	0.61
1	16055877	16056258	Os01g0383700	3.2e-17	+	16055877	16056258	0	1	381,	0	-16.5	-15.6	3.79	-13	-14.4	0.77
1	16234253	16234453	Os01g0386700	1.3e-33	+	16234253	16234453	0	1	200,	0	-32.9	-31.8	6.33	-434	-434	0.674
1	16664136	16664415	Os01g0392100	1e-62	+	16664136	16664415	0	1	279,	0	-62	-60.7	21.8	-2.53	-2.87	0.695
1	17015996	17016236	Os01g0495900	2e-90	+	17015996	17016236	0	1	240,	0	-89.7	-88	11.7	-2.07	-2.35	0.666
1	17157397	17157677	Os01g0498200	1e-06	+	17157397	17157677	0	1	280,	0	-5.98	-5.34	4.66	-7.84	-8.76	0.683
1	17303614	17303705	Os01g0500900	6.3e-40	+	17303614	17303705	0	1	91,	0	-39.2	-38.1	2.22	-1.7	-1.93	0.608
1	17586157	17586287	Os01g0505700	1e-25	+	17586157	17586287	0	1	130,	0	-25	-24	3.15	-5.03	-5.67	0.887
1	17606649	17606740	Os01g0506100	1e-19	+	17606649	17606740	0	1	91,	0	-19	-18.2	1.58	-4.4	-4.96	1.51
1	17751779	17752009	Os01g0507900	2.5e-46	+	17751779	17752009	0	1	230,	0	-45.6	-44.4	9.68	-2.65	-3.01	0.654
1	17959708	17959947	Os01g0510701	2.9e-06	+	17959708	17959947	0	2	131,9,	0,230	-5.54	-4.91	1.41	-13.6	-15	1.08
1	17968211	17968302	Os01g0510901	4e-12	+	17968211	17968302	0	1	91,	0	-11.4	-10.2	1.33	-2.52	-2.85	1.22
1	17968351	17968442	Os01g0510901	4e-12	+	17968351	17968442	0	1	91,	0	-11.4	-10.6	2.55	-4.03	-4.55	0.711
1	18173176	18173557	Os01g0514300	7.9e-94	+	18173176	18173557	0	1	381,	0	-93.1	-91.4	15.1	-3.22	-3.65	0.598
1	18284674	18284755	Os01g0516600	2e-11	+	18284674	18284755	0	1	81,	0	-10.7	-9.97	1.43	-3.03	-3.44	1.21
1	18394015	18394126	Os01g0518400	3.2e-36	+	18394015	18394126	0	1	111,	0	-35.5	-34.5	3.44	-1.34	-1.52	0.978
1	18448698	18448858	Os01g0519400	1e-77	+	18448698	18448858	0	1	160,	0	-77	-75.5	8.81	-2.27	-2.57	0.875
1	18531098	18531269	Os01g0520500	3.2e-15	+	18531098	18531269	0	1	171,	0	-14.5	-13.7	1.5	-4.03	-4.55	0.678
1	18611195	18611536	Os01g0521500	7.9e-58	+	18611195	18611536	0	1	341,	0	-57.1	-55.8	10.5	-4.59	-5.18	0.69
1	18756637	18756817	Os01g0524500	1e-25	+	18756637	18756817	0	1	180,	0	-25	-24.1	2.3	-7.37	-8.25	0.73
1	18923877	18924108	Os01g0527400	7.9e-14	+	18923877	18924108	0	1	231,	0	-13.1	-12.4	11	-8.11	-9.05	1.13
1	19826471	19826621	Os01g0539400	1.6e-58	+	19826471	19826621	0	1	150,	0	-57.8	-56.5	7.73	-2.7	-3.06	0.718
1	19885254	19885523	Os01g0541000	1e-131	+	19885254	19885523	0	1	269,	0	-131	-128	13.3	-2.4	-2.73	0.694
1	20333932	20334183	Os01g0547000	3e-09	+	20333932	20334183	0	1	251,	0	-8.52	-7.84	2.13	-10.4	-11.6	0.784
1	20334372	20334613	Os01g0547000	3e-09	+	20334372	20334613	0	1	241,	0	-8.52	-7.84	3.09	-7.74	-8.64	0.854
1	20598558	20598788	Os01g0550200	1e-293	+	20598558	20598788	0	1	230,	0	-293	-289	6.57	-4.19	-4.73	0.59
1	20820233	20820424	Os01g0553600	4e-19	+	20820233	20820424	0	1	191,	0	-18.4	-17.5	2.28	-13.1	-14.5	0.922
1	21124500	21124700	Os01g0558200	2e-66	+	21124500	21124700	0	1	200,	0	-65.7	-64.3	6.33	-5.71	-6.42	0.89
1	21278507	21278757	Os01g0560200	1.6e-49	+	21278507	21278757	0	1	250,	0	-48.8	-47.6	4.85	-9.12	-10.1	0.597
1	21897598	21897709	Os01g0570700	2e-32	+	21897598	21897709	0	1	111,	0	-31.7	-30.7	2.76	-10.5	-11.6	1.09
1	21941507	21941797	Os01g0571300	1.3e-60	+	21941507	21941797	0	1	290,	0	-59.9	-58.6	6.36	-1.93	-2.19	0.906
1	22079495	22079795	Os01g0574400	1e-101	+	22079495	22079795	0	1	300,	0	-101	-99.4	12.6	-3.09	-3.5	0.719
1	22430602	22430752	Os01g0579600	1e-62	+	22430602	22430752	0	1	150,	0	-62	-60.6	3.01	-3.52	-3.98	0.65
1	22472072	22472572	Os01g0580200	1.3e-78	+	22472072	22472572	0	1	500,	0	-77.9	-76.4	6.38	-434	-434	0.935
1	22623775	22624094	Os01g0583100	1.9e-09	+	22623775	22624094	0	1	319,	0	-8.71	-8.02	1.52	-434	-434	0.786
1	22772300	22772580	Os01g0585600	2e-66	+	22772300	22772580	0	1	280,	0	-65.7	-64.4	5.26	-9.87	-11	0.874
1	22782263	22782682	Os01g0585700	2e-53	+	22782263	22782682	0	1	419,	0	-52.7	-51.5	8.43	-8.19	-9.15	0.595
1	22923366	22923497	Os01g0588550	6.3e-11	+	22923366	22923497	0	1	131,	0	-10.2	-9.47	3.7	-3.12	-3.53	0.62
1	22985558	22985787	Os01g0589100	4e-26	+	22985558	22985787	0	1	229,	0	-25.4	-24.4	5.33	-7.5	-8.38	0.661
1	22987681	22987781	Os01g0589200	1.3e-45	+	22987681	22987781	0	1	100,	0	-44.9	-43.8	1.36	-3.56	-4.02	0.894
1	22991530	22991939	Os01g0589300	5e-49	+	22991530	22991939	0	1	409,	0	-48.3	-47.1	7.91	-11.1	-12.3	0.782
1	23002248	23002368	Os01g0589700	1e-47	+	23002248	23002368	0	1	120,	0	-47	-45.8	2.44	-4.57	-5.16	0.607
1	23226404	23226575	Os01g0593200	1.6e-21	+	23226404	23226575	0	1	171,	0	-20.8	-19.9	2.02	-434	-434	0.813
1	23331406	23331517	Os01g0595300	1.3e-42	+	23331406	23331517	0	1	111,	0	-41.9	-40.7	4.75	-2.92	-3.31	1.38
1	23336932	23337191	Os01g0595400	2e-97	+	23336932	23337191	0	1	259,	0	-96.7	-94.9	6.29	-6.82	-7.64	0.779
1	23354093	23354222	Os01g0595850	2e-36	+	23354093	23354222	0	1	129,	0	-35.7	-34.2	2.44	-1.4	-1.59	3.24
1	23365716	23365877	Os01g0596100	2.5e-45	+	23365716	23365877	0	1	161,	0	-44.6	-43.4	2.05	-1.97	-2.23	0.944
1	23378356	23378526	Os01g0596300	5e-80	+	23378356	23378526	0	1	170,	0	-79.3	-77.8	4.27	-2.81	-3.19	0.607
1	23580282	23580542	Os01g0600300	2.5e-18	+	23580282	23580542	0	1	260,	0	-17.6	-16.8	6.26	-3.32	-3.76	0.714
1	23584168	23584269	Os01g0600400	2e-11	+	23584168	23584269	0	1	101,	0	-10.7	-10	1.38	-4.03	-4.55	0.633
1	23846584	23846735	Os01g0605300	1.6e-55	+	23846584	23846735	0	1	151,	0	-54.8	-53.5	5.31	-2.48	-2.81	1.09
1	23867095	23867205	Os01g0605700	2e-74	+	23867095	23867205	0	1	110,	0	-73.7	-72.2	3.32	-6.08	-6.83	1.18
1	23886960	23887150	Os01g0606166	1.3e-15	+	23886960	23887150	0	1	190,	0	-14.9	-14.1	1.68	-11	-12.1	0.806
1	23896355	23896476	Os01g0606400	7.8e-08	+	23896355	23896476	0	1	121,	0	-7.11	-6.45	1.52	-3.06	-3.46	0.724
1	23897164	23897435	Os01g0606400	7.9e-12	+	23897164	23897435	0	1	271,	0	-11.1	-10.3	2.72	-6.25	-7.02	0.748
1	23921081	23921302	Os01g0607100	3.2e-35	+	23921081	23921302	0	1	221,	0	-34.5	-33.4	6.14	-5.41	-6.09	1.16
1	24143982	24144292	Os01g0610300	2e-55	+	24143982	24144292	0	1	310,	0	-54.7	-53.4	10.9	-8.39	-9.36	0.634
1	24148536	24148846	Os01g0610400	7.9e-56	+	24148536	24148846	0	1	310,	0	-55.1	-53.8	6.37	-434	-434	0.585
1	24259572	24259940	Os01g0612200	1e-109	+	24259572	24259940	0	1	368,	0	-109	-107	11.1	-12.9	-14.2	0.773
1	24280838	24280999	Os01g0612500	4e-52	+	24280838	24280999	0	1	161,	0	-51.4	-50.2	2.83	-3.14	-3.56	0.862
1	24299249	24299500	Os01g0612700	1e-147	+	24299249	24299500	0	1	251,	0	-147	-145	11.5	-4.27	-4.81	0.687
1	24387171	24387834	Os01g0615000	1.3e-28	+	24387171	24387834	0	1	663,	0	-27.9	-27	14.9	-8.02	-8.96	0.724
1	24395509	24395680	Os01g0615250	6.3e-15	+	24395509	24395680	0	1	171,	0	-14.2	-13.4	2.45	-7.18	-8.03	0.835
1	24485313	24485593	Os01g0616600	5e-61	+	24485313	24485593	0	1	280,	0	-60.3	-59	5.7	-10.5	-11.6	1.1
1	24485772	24485903	Os01g0616600	5e-61	+	24485772	24485903	0	1	131,	0	-60.3	-59	2.48	-12.1	-13.4	1.59
1	24497715	24497895	Os01g0616800	1.3e-26	+	24497715	24497895	0	1	180,	0	-25.9	-24.9	6.5	-1.74	-1.97	1.62
1	24563780	24567025	Os01g0617700	7.9e-11	+	24563780	24567025	0	7	84,83,103,125,103,80,42,	0,661,1023,1704,2109,2755,3203	-10.1	-9.43	4.1	-434	-434	1.25
1	24584706	24586644	Os01g0618200	2e-10	+	24584706	24586644	0	2	273,17,	0,1921	-9.69	-8.99	5.08	-5.18	-5.84	0.593
1	24632058	24632327	Os01g0618900	1e-183	+	24632058	24632327	0	1	269,	0	-183	-180	7.27	-5.62	-6.32	0.728
1	24813165	24813386	Os01g0621900	2.5e-19	+	24813165	24813386	0	1	221,	0	-18.6	-17.7	3.65	-434	-434	1.33
1	24813669	24814019	Os01g0622033	6.3e-23	+	24813669	24814019	0	1	350,	0	-22.2	-21.3	8.22	-7.36	-8.23	0.679
1	24850676	24850884	Os01g0622901	2.4e-07	+	24850676	24850884	0	1	208,	0	-6.62	-5.97	7.17	-2.14	-2.42	1.04
1	24962656	24962826	Os01g0625200	3.2e-41	+	24962656	24962826	0	1	170,	0	-40.5	-39.4	3.34	-3.29	-3.72	0.585
1	25002961	25003281	Os01g0626200	7.9e-11	+	25002961	25003281	0	1	320,	0	-10.1	-9.34	6.5	-4.68	-5.28	0.615
1	25043722	25043903	Os01g0627400	7.9e-72	+	25043722	25043903	0	1	181,	0	-71.1	-69.7	6.11	-2.9	-3.29	0.703
1	25046980	25047060	Os01g0627550	1.3e-06	+	25046980	25047060	0	1	80,	0	-5.89	-5.26	1.23	-4.78	-5.39	0.923
1	25233253	25233773	Os01g0631100	4e-58	+	25233253	25233773	0	1	520,	0	-57.4	-56.1	13.1	-5.14	-5.79	0.629
1	25286204	25286475	Os01g0631700	1.6e-27	+	25286204	25286475	0	1	271,	0	-26.8	-25.9	8.2	-3.24	-3.67	0.707
1	25366718	25367057	Os01g0633200	2e-16	+	25366718	25367057	0	1	339,	0	-15.7	-14.9	6.08	-10.1	-11.2	0.614
1	25716174	25716827	Os01g0640000	6.3e-30	+	25716174	25716827	0	2	64,36,	0,617	-29.2	-28.2	3.38	-1.74	-1.97	1.25
1	25790739	25790948	Os01g0641800	2e-14	+	25790739	25790948	0	1	209,	0	-13.7	-12.9	3.5	-9.25	-10.3	1.52
1	25800100	25800388	Os01g0642100	3.2e-11	+	25800100	25800388	0	1	288,	0	-10.5	-9.8	7.93	-12.2	-13.5	1.17
1	25927957	25928176	Os01g0644000	7.9e-12	+	25927957	25928176	0	1	219,	0	-11.1	-10.3	5.43	-434	-434	0.613
1	25933687	25933827	Os01g0644400	5.4e-06	+	25933687	25933827	0	1	140,	0	-5.27	-4.64	2.22	-434	-434	1.1
1	25980108	25980398	Os01g0645200	1e-116	+	25980108	25980398	0	1	290,	0	-116	-114	8.84	-2.88	-3.26	0.618
1	26110919	26111089	Os01g0647700	2.5e-52	+	26110919	26111089	0	1	170,	0	-51.6	-50.4	5.21	-4.67	-5.27	0.787
1	26194163	26194403	Os01g0649100	1e-111	+	26194163	26194403	0	1	240,	0	-111	-109	7.7	-3.12	-3.54	0.685
1	26369317	26369437	Os01g0652000	7.9e-16	+	26369317	26369437	0	1	120,	0	-15.1	-14.3	1.77	-434	-434	1.03
1	26531668	26532048	Os01g0654300	3.2e-53	+	26531668	26532048	0	1	380,	0	-52.5	-51.3	8.72	-10.4	-11.6	0.862
1	26599453	26599632	Os01g0655300	3e-08	+	26599453	26599632	0	1	179,	0	-7.52	-6.86	9.05	-5.58	-6.28	0.781
1	26617227	26617488	Os01g0655500	2.5e-63	+	26617227	26617488	0	1	261,	0	-62.6	-61.2	5.85	-5.85	-6.57	0.721
1	26653392	26653582	Os01g0656200	5.9e-08	+	26653392	26653582	0	1	190,	0	-7.23	-6.57	12.7	-3.96	-4.47	0.846
1	27177846	27178237	Os01g0665200	3.2e-38	+	27177846	27178237	0	1	391,	0	-37.5	-36.4	9.56	-5.91	-6.63	0.612
1	27191007	27191227	Os01g0665400	5e-98	+	27191007	27191227	0	1	220,	0	-97.3	-95.6	8.28	-2.44	-2.77	0.704
1	27247678	27247948	Os01g0666600	6.3e-73	+	27247678	27247948	0	1	270,	0	-72.2	-70.8	5.55	-5.1	-5.74	1.03
1	27302811	27302922	Os01g0667600	7.9e-33	+	27302811	27302922	0	1	111,	0	-32.1	-31	3.24	-4.48	-5.06	0.773
1	27354389	27355019	Os01g0668200	1e-07	+	27354389	27355019	0	1	630,	0	-7	-6.34	7.25	-434	-434	1.78
1	27630050	27630340	Os01g0672700	7.9e-47	+	27630050	27630340	0	1	290,	0	-46.1	-44.9	5.93	-3.05	-3.45	0.588
1	27657770	27657910	Os01g0673300	5e-74	+	27657770	27657910	0	1	140,	0	-73.3	-71.9	3.05	-9.92	-11	1.11
1	27693191	27693302	Os01g0674125	5e-59	+	27693191	27693302	0	1	111,	0	-58.3	-56.9	4.36	-3.13	-3.54	0.798
1	27704823	27705032	Os01g0674150	7.9e-13	+	27704823	27705032	0	1	209,	0	-12.1	-11.3	2.06	-3.12	-3.54	1.08
1	27780776	27780995	Os01g0675700	1e-141	+	27780776	27780995	0	1	219,	0	-141	-139	4.09	-434	-434	1.31
1	27802002	27802103	Os01g0676200	4.2e-06	+	27802002	27802103	0	1	101,	0	-5.38	-4.39	3.5	-7.31	-8.17	3.07
1	27802312	27802393	Os01g0676200	5.2e-06	+	27802312	27802393	0	1	81,	0	-5.28	-4.65	1.57	-2.39	-2.71	1.19
1	27934137	27934238	Os01g0678950	6.3e-12	+	27934137	27934238	0	1	101,	0	-11.2	-10.5	1.22	-2.25	-2.56	0.792
1	27950836	27950986	Os01g0679300	2.5e-06	+	27950836	27950986	0	1	150,	0	-5.61	-4.61	1.92	-434	-434	3.56
1	27965106	27965436	Os01g0679600	1e-149	+	27965106	27965436	0	1	330,	0	-149	-146	6.23	-434	-434	1.27
1	27990146	27990347	Os01g0679900	7.9e-14	+	27990146	27990347	0	1	201,	0	-13.1	-12.3	4.05	-434	-434	1.03
1	28175786	28175947	Os01g0683600	3.2e-87	+	28175786	28175947	0	1	161,	0	-86.5	-84.9	5.05	-3.25	-3.68	0.677
1	28192977	28193349	Os01g0684200	1e-115	+	28192977	28193349	0	2	23,237,	0,135	-115	-113	23.8	-1.47	-1.68	0.606
1	28241167	28241278	Os01g0685100	1.4e-06	+	28241167	28241278	0	1	111,	0	-5.86	-5.23	1.53	-14.5	-16	1.63
1	28333087	28333317	Os01g0686800	1e-219	+	28333087	28333317	0	1	230,	0	-219	-215	6.41	-3.66	-4.14	0.649
1	28350741	28350882	Os01g0687300	6.3e-49	+	28350741	28350882	0	1	141,	0	-48.2	-47	2.91	-3.4	-3.85	0.797
1	28734703	28735042	Os01g0694900	1.6e-90	+	28734703	28735042	0	1	339,	0	-89.8	-88.1	16.3	-5.63	-6.33	0.87
1	28890616	28890777	Os01g0698100	1.6e-61	+	28890616	28890777	0	1	161,	0	-60.8	-59.4	5.42	-2.86	-3.24	0.674
1	29170010	29170361	Os01g0703600	2e-53	+	29170010	29170361	0	1	351,	0	-52.7	-51.5	4.39	-8.42	-9.39	0.753
1	29249881	29250102	Os01g0705500	6.5e-10	+	29249881	29250102	0	1	221,	0	-9.19	-8.5	9.47	-4.4	-4.96	0.667
1	29312131	29312511	Os01g0706400	1e-48	+	29312131	29312511	0	1	380,	0	-48	-46.8	7.25	-9.21	-10.2	0.777
1	29317976	29318156	Os01g0706600	6.3e-84	+	29317976	29318156	0	1	180,	0	-83.2	-81.6	3.09	-4.4	-4.96	0.607
1	29411011	29411262	Os01g0708000	7.9e-61	+	29411011	29411262	0	1	251,	0	-60.1	-58.7	6.36	-6.81	-7.63	0.631
1	29413793	29413954	Os01g0708100	1e-45	+	29413793	29413954	0	1	161,	0	-45	-43.8	3.41	-9.47	-10.5	0.893
1	29446349	29447102	Os01g0708600	4e-57	+	29446349	29447102	0	2	9,221,	0,532	-56.4	-55.1	7.09	-4.67	-5.27	0.778
1	29521891	29522031	Os01g0710250	1.3e-11	+	29521891	29522031	0	1	140,	0	-10.9	-10.2	1.84	-2.04	-2.31	0.65
1	29575353	29575622	Os01g0711600	7.9e-88	+	29575353	29575622	0	1	269,	0	-87.1	-85.4	6.59	-10.6	-11.7	0.834
1	29598992	29599183	Os01g0712501	7.9e-28	+	29598992	29599183	0	1	191,	0	-27.1	-26.1	6.07	-8.56	-9.55	1.67
1	30049742	30049902	Os01g0720800	7.9e-11	+	30049742	30049902	0	1	160,	0	-10.1	-9.37	4.56	-1.35	-1.53	1.22
1	30064106	30064307	Os01g0721100	1.4e-08	+	30064106	30064307	0	1	201,	0	-7.85	-7.18	3.08	-2.82	-3.2	0.772
1	30065752	30065883	Os01g0721100	6.8e-07	+	30065752	30065883	0	1	131,	0	-6.17	-5.53	1.41	-3.15	-3.57	0.763
1	30066211	30066302	Os01g0721100	8.5e-10	+	30066211	30066302	0	1	91,	0	-9.07	-8.38	2.91	-1.56	-1.78	0.759
1	30085161	30085252	Os01g0721500	7.9e-08	+	30085161	30085252	0	1	91,	0	-7.1	-6.44	1.38	-1.49	-1.7	0.686
1	30187994	30188268	Os01g0723700	8.3e-06	+	30187994	30188268	0	2	107,84,	0,190	-5.08	-4.1	1.75	-7.52	-8.4	1.47
1	30222846	30223067	Os01g0724500	1.6e-51	+	30222846	30223067	0	1	221,	0	-50.8	-49.6	6.54	-1.81	-2.06	1.77
1	30254735	30254946	Os01g0725600	5e-19	+	30254735	30254946	0	1	211,	0	-18.3	-17.4	3.6	-6.11	-6.87	0.695
1	30263094	30263365	Os01g0725800	2e-31	+	30263094	30263365	0	1	271,	0	-30.7	-29.7	6.04	-5.13	-5.77	0.836
1	30315562	30315773	Os01g0727100	4e-39	+	30315562	30315773	0	1	211,	0	-38.4	-37.3	3.8	-4.68	-5.27	1.31
1	30382989	30383228	Os01g0728400	1.3e-98	+	30382989	30383228	0	1	239,	0	-97.9	-96.2	7.61	-3.49	-3.95	0.723
1	30648665	30648994	Os01g0734600	1.6e-11	+	30648665	30648994	0	1	329,	0	-10.8	-10	15.8	-3.16	-3.58	0.799
1	30730379	30730470	Os01g0736551	3.2e-11	+	30730379	30730470	0	1	91,	0	-10.5	-9.75	1.36	-4.81	-5.43	1.1
1	30740321	30740660	Os01g0736900	1e-10	+	30740321	30740660	0	1	339,	0	-10	-9.33	2.99	-14.5	-16	0.806
1	30787796	30787966	Os01g0738000	1.6e-47	+	30787796	30787966	0	1	170,	0	-46.8	-45.6	11.2	-2.58	-2.92	0.601
1	30822994	30823205	Os01g0738300	1e-15	+	30822994	30823205	0	1	211,	0	-15	-14.2	4.67	-4.13	-4.66	1.39
1	30871451	30871602	Os01g0739200	2e-23	+	30871451	30871602	0	1	151,	0	-22.7	-21.8	1.63	-434	-434	1.08
1	30885097	30885267	Os01g0739400	2e-32	+	30885097	30885267	0	1	170,	0	-31.7	-30.6	3.36	-434	-434	1.61
1	31078710	31079484	Os01g0743500	2.3e-09	+	31078710	31079484	0	3	40,99,22,	0,178,752	-8.63	-7.94	4.3	-3.57	-4.03	0.994
1	31081021	31081251	Os01g0743500	1e-14	+	31081021	31081251	0	1	230,	0	-14	-13.2	8.77	-2.51	-2.85	0.743
1	31210842	31211272	Os01g0746200	1e-127	+	31210842	31211272	0	1	430,	0	-127	-125	9.03	-8.66	-9.65	0.845
1	31333250	31333350	Os01g0748500	2.5e-37	+	31333250	31333350	0	1	100,	0	-36.6	-35.5	3.5	-3.57	-4.03	1.6
1	31352711	31353120	Os01g0748900	2e-21	+	31352711	31353120	0	1	409,	0	-20.7	-19.8	5.88	-434	-434	0.91
1	31369130	31369399	Os01g0749200	1e-101	+	31369130	31369399	0	1	269,	0	-101	-98.7	5.55	-7.14	-7.99	0.725
1	31428400	31428670	Os01g0750300	1e-104	+	31428400	31428670	0	1	270,	0	-104	-102	7.81	-8.46	-9.44	1.13
1	31552879	31552990	Os01g0752100	6.3e-45	+	31552879	31552990	0	1	111,	0	-44.2	-43	5.22	-8.61	-9.59	1.23
1	31604307	31604576	Os01g0753100	2.5e-62	+	31604307	31604576	0	1	269,	0	-61.6	-60.2	9.79	-3.88	-4.38	0.693
1	31730220	31730310	Os01g0756200	6.3e-11	+	31730220	31730310	0	1	90,	0	-10.2	-9.49	1.46	-3.62	-4.09	1.21
1	31811383	31811603	Os01g0757400	1.3e-24	+	31811383	31811603	0	1	220,	0	-23.9	-23	9.35	-4.38	-4.94	0.785
1	31871065	31871305	Os01g0758450	2e-39	+	31871065	31871305	0	1	240,	0	-38.7	-37.6	7.97	-4.31	-4.86	0.686
1	31920122	31920212	Os01g0758900	4.6e-06	+	31920122	31920212	0	1	90,	0	-5.34	-4.35	2.4	-3.47	-3.93	5.68
1	31922134	31922285	Os01g0758900	2.2e-10	+	31922134	31922285	0	1	151,	0	-9.65	-8.94	1.8	-3.3	-3.73	0.762
1	31973506	31973706	Os01g0759700	1.6e-71	+	31973506	31973706	0	1	200,	0	-70.8	-69.3	9.19	-5.89	-6.62	0.754
1	32016074	32016245	Os01g0761000	2e-61	+	32016074	32016245	0	1	171,	0	-60.7	-59.4	3.38	-5.07	-5.71	0.82
1	32148240	32148349	Os01g0764050	4e-44	+	32148240	32148349	0	1	109,	0	-43.4	-42.2	1.51	-434	-434	0.839
1	32192886	32193236	Os01g0764700	3.2e-38	+	32192886	32193236	0	1	350,	0	-37.5	-36.4	1.63	-5.03	-5.67	0.751
1	32438917	32439546	Os01g0769000	6.3e-59	+	32438917	32439546	0	1	629,	0	-58.2	-56.9	6.24	-434	-434	0.692
1	32464830	32465030	Os01g0769700	1e-125	+	32464830	32465030	0	1	200,	0	-125	-123	5.67	-6.3	-7.07	0.973
1	32544922	32545191	Os01g0771200	1e-180	+	32544922	32545191	0	1	269,	0	-180	-178	6.03	-5.33	-6	0.732
1	32553184	32553305	Os01g0771350	1.3e-09	+	32553184	32553305	0	1	121,	0	-8.88	-8.19	2.05	-7.47	-8.36	0.757
1	32611065	32611306	Os01g0772400	1e-121	+	32611065	32611306	0	1	241,	0	-121	-118	4.9	-8.31	-9.28	1.06
1	32776884	32777203	Os01g0775350	6.6e-09	+	32776884	32777203	0	2	140,91,	0,228	-8.18	-7.5	2.44	-434	-434	1.12
1	32837962	32838103	Os01g0776300	1.5e-08	+	32837962	32838103	0	1	141,	0	-7.81	-7.14	1.48	-9.03	-10.1	1.19
1	32902426	32902616	Os01g0777400	1.3e-57	+	32902426	32902616	0	1	190,	0	-56.9	-55.6	6.09	-4.11	-4.64	0.663
1	32963020	32963290	Os01g0778700	2e-46	+	32963020	32963290	0	1	270,	0	-45.7	-44.6	7.81	-7.24	-8.1	0.849
1	32976486	32976817	Os01g0778800	1e-140	+	32976486	32976817	0	1	331,	0	-140	-138	15.2	-4.14	-4.67	0.776
1	33058229	33058490	Os01g0780400	1e-81	+	33058229	33058490	0	1	261,	0	-81	-79.5	7.52	-6.04	-6.78	0.745
1	33102786	33103026	Os01g0781200	1.6e-11	+	33102786	33103026	0	1	240,	0	-10.8	-10	2.19	-1.88	-2.13	0.788
1	33241836	33241927	Os01g0784500	6e-08	+	33241836	33241927	0	1	91,	0	-7.22	-6.56	1.24	-6.32	-7.09	1.43
1	33242590	33242928	Os01g0784500	1.5e-05	+	33242590	33242928	0	2	158,103,	0,235	-4.82	-4.2	4.64	-4.91	-5.54	1.96
1	33247988	33248099	Os01g0784600	2.5e-51	+	33247988	33248099	0	1	111,	0	-50.6	-49.4	2.77	-8.34	-9.31	1.03
1	33596827	33597279	Os01g0793200	1.3e-15	+	33596827	33597279	0	2	190,229,	0,223	-14.9	-14.1	8.59	-3.62	-4.09	0.649
1	33650689	33650929	Os01g0794400	6.3e-46	+	33650689	33650929	0	1	240,	0	-45.2	-44	4.47	-6.49	-7.27	0.683
1	33785347	33785867	Os01g0797900	3.2e-15	+	33785347	33785867	0	1	520,	0	-14.5	-13.7	4.72	-434	-434	1.18
1	33785926	33786247	Os01g0797900	6.3e-10	+	33785926	33786247	0	1	321,	0	-9.2	-8.5	3.33	-5.92	-6.65	1.04
1	33793799	33794080	Os01g0798100	2.5e-29	+	33793799	33794080	0	1	281,	0	-28.6	-27.6	9.58	-3.24	-3.67	0.873
1	33840291	33840382	Os01g0799500	1.6e-69	+	33840291	33840382	0	1	91,	0	-68.8	-67.4	1.17	-434	-434	0.936
1	33871515	33871835	Os01g0799900	4e-67	+	33871515	33871835	0	1	320,	0	-66.4	-65	6.16	-5.18	-5.83	0.666
1	33970602	33970803	Os01g0802000	4e-64	+	33970602	33970803	0	1	201,	0	-63.4	-62.1	6.09	-5.94	-6.68	0.585
1	34305820	34305961	Os01g0807900	1e-100	+	34305820	34305961	0	1	141,	0	-100	-98.4	2.86	-4.56	-5.14	0.668
1	34408940	34409200	Os01g0809900	1.3e-81	+	34408940	34409200	0	1	260,	0	-80.9	-79.3	4.88	-3.29	-3.73	0.64
1	34423314	34423534	Os01g0810300	6.3e-30	+	34423314	34423534	0	1	220,	0	-29.2	-28.2	3.29	-2.79	-3.17	0.945
1	34442291	34442422	Os01g0810700	4e-53	+	34442291	34442422	0	1	131,	0	-52.4	-51.1	2.71	-9.08	-10.1	1.07
1	34512595	34512776	Os01g0812000	7.9e-93	+	34512595	34512776	0	1	181,	0	-92.1	-90.4	2.98	-5.94	-6.67	0.681
1	34628191	34628342	Os01g0814100	5e-17	+	34628191	34628342	0	1	151,	0	-16.3	-15.5	1.68	-7.72	-8.63	0.908
1	34681998	34682189	Os01g0815700	3.2e-70	+	34681998	34682189	0	1	191,	0	-69.5	-68.1	12.4	-2.5	-2.84	0.635
1	34685105	34685363	Os01g0815800	4e-14	+	34685105	34685363	0	1	258,	0	-13.4	-12.7	8.05	-2.93	-3.32	0.618
1	34839009	34839474	Os01g0818000	6.3e-12	+	34839009	34839474	0	2	112,278,	0,187	-11.2	-10.4	3.5	-4.84	-5.46	1.26
1	34865257	34865617	Os01g0818400	5e-11	+	34865257	34865617	0	1	360,	0	-10.3	-9.62	2.94	-434	-434	1.05
1	34865778	34865889	Os01g0818400	1.7e-08	+	34865778	34865889	0	1	111,	0	-7.76	-7.09	1.77	-3.94	-4.45	0.977
1	34941603	34941780	Os01g0819500	2e-08	+	34941603	34941780	0	1	177,	0	-7.7	-7.03	4.82	-434	-434	0.593
1	35330767	35330927	Os01g0825900	4e-31	+	35330767	35330927	0	1	160,	0	-30.4	-28.9	3.86	-5.83	-6.55	1.51
1	35432726	35432857	Os01g0828100	7.9e-63	+	35432726	35432857	0	1	131,	0	-62.1	-60.7	1.26	-434	-434	0.9
1	35441372	35441722	Os01g0828300	1e-137	+	35441372	35441722	0	1	350,	0	-137	-135	6.85	-11.5	-12.7	1.39
1	35625342	35625793	Os01g0832300	1.6e-28	+	35625342	35625793	0	1	451,	0	-27.8	-26.8	7.34	-7.2	-8.06	0.587
1	35640644	35640913	Os01g0832600	2e-12	+	35640644	35640913	0	1	269,	0	-11.7	-10.9	2	-14.5	-16	1.26
1	35721496	35721655	Os01g0834125	6.3e-15	+	35721496	35721655	0	1	159,	0	-14.2	-13.4	2.53	-9.83	-10.9	1.2
1	35957045	35957194	Os01g0838300	1e-35	+	35957045	35957194	0	1	149,	0	-35	-33.9	1.59	-3.97	-4.48	1.21
1	36043050	36043151	Os01g0840100	6.3e-60	+	36043050	36043151	0	1	101,	0	-59.2	-57.9	2.16	-6.68	-7.48	0.794
1	36096119	36096230	Os01g0841000	7.9e-11	+	36096119	36096230	0	1	111,	0	-10.1	-9.43	1.98	-7.51	-8.4	0.928
1	36348451	36348775	Os01g0846400	9.5e-06	+	36348451	36348775	0	2	158,152,	0,172	-5.02	-4.04	4.5	-4.77	-5.38	2.07
1	36348914	36349315	Os01g0846400	9.5e-06	+	36348914	36349315	0	1	401,	0	-5.02	-4.04	2.2	-5.04	-5.68	1.64
1	36357874	36358154	Os01g0846450	2.5e-42	+	36357874	36358154	0	1	280,	0	-41.6	-40.4	2.25	-434	-434	1.07
1	36358373	36358534	Os01g0846450	2.5e-42	+	36358373	36358534	0	1	161,	0	-41.6	-40.4	1.84	-7.67	-8.58	0.668
1	36364890	36365050	Os01g0846500	4e-76	+	36364890	36365050	0	1	160,	0	-75.4	-73.9	1.44	-434	-434	1.46
1	36365158	36365448	Os01g0846500	4e-76	+	36365158	36365448	0	1	290,	0	-75.4	-73.9	6.06	-7.76	-8.68	0.845
1	36397711	36398031	Os01g0847200	2.5e-54	+	36397711	36398031	0	1	320,	0	-53.6	-52.3	4.82	-6.24	-7	0.679
1	36407108	36407379	Os01g0847600	5e-69	+	36407108	36407379	0	1	271,	0	-68.3	-66.9	10.4	-9.51	-10.6	0.937
1	36544956	36545196	Os01g0850100	4e-32	+	36544956	36545196	0	1	240,	0	-31.4	-30.4	10.6	-4.36	-4.92	0.955
1	36627511	36627662	Os01g0850700	1.6e-59	+	36627511	36627662	0	1	151,	0	-58.8	-57.5	2.89	-2.3	-2.61	0.652
1	36641229	36641499	Os01g0851000	3.7e-06	+	36641229	36641499	0	1	270,	0	-5.43	-4.8	4.29	-11.4	-12.6	1.19
1	36737272	36737403	Os01g0852900	7.9e-50	+	36737272	36737403	0	1	131,	0	-49.1	-47.9	3.17	-4.19	-4.73	0.779
1	36750685	36750925	Os01g0853400	1e-124	+	36750685	36750925	0	1	240,	0	-124	-122	2.18	-434	-434	0.89
1	36772075	36772295	Os01g0853800	2e-44	+	36772075	36772295	0	1	220,	0	-43.7	-42.5	5.48	-5.1	-5.74	1.01
1	37004343	37004573	Os01g0856500	3.2e-14	+	37004343	37004573	0	1	230,	0	-13.5	-12.7	3.33	-4.3	-4.86	0.73
1	37079418	37079538	Os01g0857900	2e-59	+	37079418	37079538	0	1	120,	0	-58.7	-57.4	2.39	-4.13	-4.67	0.824
1	37463381	37463751	Os01g0865600	1.3e-70	+	37463381	37463751	0	1	370,	0	-69.9	-68.5	4.05	-8.97	-9.99	0.828
1	37539114	37539344	Os01g0866800	1.6e-73	+	37539114	37539344	0	1	230,	0	-72.8	-71.3	2.37	-434	-434	0.979
1	37556200	37556471	Os01g0867200	1e-154	+	37556200	37556471	0	1	271,	0	-154	-151	10.6	-3.27	-3.71	0.695
1	37575622	37575892	Os01g0867600	2.5e-79	+	37575622	37575892	0	1	270,	0	-78.6	-77.1	11	-8.58	-9.57	0.812
1	37578888	37579107	Os01g0867700	1e-131	+	37578888	37579107	0	1	219,	0	-131	-129	9.01	-2.71	-3.07	0.73
1	37692906	37693116	Os01g0869600	1.3e-55	+	37692906	37693116	0	1	210,	0	-54.9	-53.6	5.93	-2.59	-2.93	0.618
1	37737651	37737822	Os01g0870300	3.2e-11	+	37737651	37737822	0	1	171,	0	-10.5	-9.78	2.75	-11.5	-12.7	2
1	37770022	37770113	Os01g0871100	3.5e-07	+	37770022	37770113	0	1	91,	0	-6.46	-5.81	1.75	-8.83	-9.84	1.47
1	37778324	37778525	Os01g0871200	1.3e-17	+	37778324	37778525	0	1	201,	0	-16.9	-16.1	2	-12.3	-13.6	0.841
1	37797650	37797741	Os01g0871600	1.6e-36	+	37797650	37797741	0	1	91,	0	-35.8	-34.7	2.58	-3.96	-4.47	1.46
1	37826658	37826818	Os01g0872100	5e-68	+	37826658	37826818	0	1	160,	0	-67.3	-65.8	5.24	-6.63	-7.42	1.19
1	37830318	37830499	Os01g0872400	6.2e-07	+	37830318	37830499	0	1	181,	0	-6.21	-5.57	2.89	-3.3	-3.73	1.04
1	37840123	37840372	Os01g0872600	7.9e-34	+	37840123	37840372	0	1	249,	0	-33.1	-32	4	-3.95	-4.46	0.651
1	37889992	37890353	Os01g0873700	7.9e-73	+	37889992	37890353	0	1	361,	0	-72.1	-70.6	8.26	-10.6	-11.8	0.961
1	37949166	37949436	Os01g0874700	2.5e-14	+	37949166	37949436	0	1	270,	0	-13.6	-12.8	8.8	-5.13	-5.78	0.893
1	37949555	37949706	Os01g0874700	1.8e-08	+	37949555	37949706	0	1	151,	0	-7.74	-7.07	1.58	-13.8	-15.3	1.02
1	37951714	37951945	Os01g0874700	7.9e-28	+	37951714	37951945	0	1	231,	0	-27.1	-26.1	5.69	-7.03	-7.87	1.05
1	37962862	37963263	Os01g0874900	1.6e-06	+	37962862	37963263	0	1	401,	0	-5.8	-5.17	5	-9.3	-10.3	0.712
1	37966478	37966769	Os01g0874900	2e-15	+	37966478	37966769	0	1	291,	0	-14.7	-14	6.1	-7.05	-7.89	0.778
1	38035506	38035706	Os01g0876500	1.3e-45	+	38035506	38035706	0	1	200,	0	-44.9	-43.8	8.24	-4.17	-4.71	0.637
1	38084725	38084956	Os01g0877500	5e-18	+	38084725	38084956	0	1	231,	0	-17.3	-16.5	2.4	-13.9	-15.4	0.703
1	38117810	38117971	Os01g0878300	2.9e-09	+	38117810	38117971	0	1	161,	0	-8.54	-7.85	3.62	-5.12	-5.76	1.51
1	38306547	38306726	Os01g0882400	6.3e-21	+	38306547	38306726	0	1	179,	0	-20.2	-19.3	5.29	-1.76	-2	0.76
1	38570523	38570682	Os01g0887850	4e-14	+	38570523	38570682	0	1	159,	0	-13.4	-12.6	1.97	-6.46	-7.24	0.629
1	38632052	38632301	Os01g0888750	2e-25	+	38632052	38632301	0	1	249,	0	-24.7	-23.8	10.9	-2.86	-3.24	0.719
1	38739860	38739981	Os01g0890900	8.3e-08	+	38739860	38739981	0	1	121,	0	-7.08	-6.04	2.33	-6.77	-7.58	1.21
1	38842157	38842417	Os01g0893300	6.3e-12	+	38842157	38842417	0	1	260,	0	-11.2	-10.5	4.21	-14	-15.5	1.47
1	38929878	38930008	Os01g0895500	3.2e-45	+	38929878	38930008	0	1	130,	0	-44.5	-43.4	2.1	-6.97	-7.81	1.54
1	38955639	38956231	Os01g0896300	3.5e-07	+	38955639	38956231	0	2	93,48,	0,544	-6.45	-5.43	2.29	-3.83	-4.33	1.23
1	38976065	38976375	Os01g0896800	3.2e-49	+	38976065	38976375	0	1	310,	0	-48.5	-47.3	3.42	-10.8	-11.9	0.639
1	39002583	39002742	Os01g0897500	3.2e-46	+	39002583	39002742	0	1	159,	0	-45.5	-44.3	1.76	-12.2	-13.5	1.29
1	39065280	39065510	Os01g0898400	1e-11	+	39065280	39065510	0	1	230,	0	-11	-10.3	4.31	-3.97	-4.48	0.73
1	39090510	39090949	Os01g0898900	1e-33	+	39090510	39090949	0	1	439,	0	-33	-32	14	-5.48	-6.16	0.643
1	39211376	39211627	Os01g0900800	3.8e-09	+	39211376	39211627	0	1	251,	0	-8.42	-7.74	2.4	-6.54	-7.32	1.1
1	39216296	39216467	Os01g0900800	3.4e-09	+	39216296	39216467	0	1	171,	0	-8.47	-7.79	10	-1.33	-1.51	0.6
1	39266305	39266565	Os01g0901700	1.6e-55	+	39266305	39266565	0	1	260,	0	-54.8	-53.6	8.45	-7.05	-7.89	1.36
1	39499757	39499938	Os01g0907400	1e-51	+	39499757	39499938	0	1	181,	0	-51	-49.8	7	-5.85	-6.57	1.23
1	39591039	39591239	Os01g0909100	1e-117	+	39591039	39591239	0	1	200,	0	-117	-115	6.58	-4.36	-4.92	0.942
1	39702902	39703152	Os01g0911200	1e-131	+	39702902	39703152	0	1	250,	0	-131	-128	7.62	-3.66	-4.13	0.654
1	39814946	39815206	Os01g0913300	2.5e-37	+	39814946	39815206	0	1	260,	0	-36.6	-35.5	7.94	-4.23	-4.77	0.671
1	39860881	39861282	Os01g0914800	5e-67	+	39860881	39861282	0	1	401,	0	-66.3	-64.9	10.1	-8.44	-9.41	0.737
1	39992235	39992325	Os01g0917200	1.2e-06	+	39992235	39992325	0	1	90,	0	-5.93	-5.3	3.08	-5.64	-6.34	1.6
1	40023622	40023853	Os01g0917500	1e-85	+	40023622	40023853	0	1	231,	0	-85	-83.4	3.21	-434	-434	1.08
1	40131750	40131831	Os01g0919600	2e-07	+	40131750	40131831	0	1	81,	0	-6.7	-6.05	3	-1.94	-2.2	0.793
1	40388926	40389177	Os01g0923300	2.5e-65	+	40388926	40389177	0	1	251,	0	-64.6	-63.2	13.3	-2.98	-3.38	0.615
1	40402969	40403249	Os01g0923600	6.3e-94	+	40402969	40403249	0	1	280,	0	-93.2	-91.5	7.47	-5.61	-6.31	0.641
1	40455259	40455598	Os01g0924000	2e-17	+	40455259	40455598	0	1	339,	0	-16.7	-15.9	4.82	-6.81	-7.63	0.587
1	40507119	40507498	Os01g0924900	1e-32	+	40507119	40507498	0	1	379,	0	-32	-31	12.6	-7.9	-8.83	0.587
1	40609963	40610311	Os01g0926200	1e-51	+	40609963	40610311	0	2	4,216,	0,132	-51	-49.8	8.3	-3.09	-3.5	0.585
1	40664085	40664395	Os01g0927000	2e-61	+	40664085	40664395	0	1	310,	0	-60.7	-59.4	11.6	-4.68	-5.28	0.601
1	40784458	40784599	Os01g0929000	1e-12	+	40784458	40784599	0	1	141,	0	-12	-11.3	2.17	-8.07	-9.02	1.27
1	40786452	40786742	Os01g0929100	4e-54	+	40786452	40786742	0	1	290,	0	-53.4	-52.2	4.5	-1.55	-1.77	0.623
1	40991626	40991877	Os01g0934300	2e-13	+	40991626	40991877	0	1	251,	0	-12.7	-11.9	3.16	-7.84	-8.77	0.647
1	40997118	40997308	Os01g0934400	1e-142	+	40997118	40997308	0	1	190,	0	-142	-140	4.59	-3.19	-3.61	0.688
1	41100076	41100367	Os01g0936100	5e-19	+	41100076	41100367	0	1	291,	0	-18.3	-17.5	3.05	-8.65	-9.65	0.89
1	41188520	41188691	Os01g0938100	5e-35	+	41188520	41188691	0	1	171,	0	-34.3	-33.2	4.33	-1.45	-1.65	2.06
1	41249613	41249894	Os01g0939600	2e-99	+	41249613	41249894	0	1	281,	0	-98.7	-96.9	3.3	-13.9	-15.4	0.767
1	41452177	41452427	Os01g0943000	1e-31	+	41452177	41452427	0	1	250,	0	-31	-30	3.96	-2.88	-3.27	0.593
1	41867392	41867768	Os01g0950833	5e-13	+	41867392	41867768	0	2	186,52,	0,324	-12.3	-11.5	5.86	-2.84	-3.22	2.28
1	41924811	41925302	Os01g0952200	1e-38	+	41924811	41925302	0	1	491,	0	-38	-36.9	7.57	-10	-11.1	0.73
1	41952158	41952338	Os01g0952500	1.6e-17	+	41952158	41952338	0	1	180,	0	-16.8	-16	2.18	-5.05	-5.69	0.77
1	41984065	41984186	Os01g0953100	2.2e-06	+	41984065	41984186	0	1	121,	0	-5.66	-4.66	2.4	-4.1	-4.63	0.85
1	42000150	42000250	Os01g0953400	5e-22	+	42000150	42000250	0	1	100,	0	-21.3	-20.4	1.5	-6.94	-7.78	1.43
1	42094776	42095056	Os01g0955700	6.3e-14	+	42094776	42095056	0	1	280,	0	-13.2	-12.4	4.27	-8.33	-9.29	0.671
1	42095234	42095424	Os01g0955700	3.2e-16	+	42095234	42095424	0	1	190,	0	-15.5	-14.7	7.42	-3.85	-4.35	0.791
1	42171914	42172104	Os01g0956800	1e-07	+	42171914	42172104	0	1	190,	0	-6.99	-5.95	3	-2.05	-2.32	3.29
1	42254879	42255249	Os01g0958500	5e-30	+	42254879	42255249	0	1	370,	0	-29.3	-28.3	18	-2.03	-2.31	0.623
1	42317371	42317679	Os01g0960000	7.9e-92	+	42317371	42317679	0	1	308,	0	-91.1	-89.5	9.83	-2.79	-3.17	0.59
1	42388496	42388847	Os01g0961300	1.3e-26	+	42388496	42388847	0	1	351,	0	-25.9	-24.9	9.38	-5.68	-6.39	0.67
1	42566714	42566993	Os01g0965400	4e-49	+	42566714	42566993	0	1	279,	0	-48.4	-47.2	10.8	-4.48	-5.06	0.831
1	42630136	42630366	Os01g0966700	1.3e-28	+	42630136	42630366	0	1	230,	0	-27.9	-26.5	3.2	-2.76	-3.12	1.18
1	42820865	42821103	Os01g0970500	6.3e-14	+	42820865	42821103	0	1	238,	0	-13.2	-12.5	5.15	-3.48	-3.93	0.587
1	43018788	43019127	Os01g0973600	7.9e-38	+	43018788	43019127	0	1	339,	0	-37.1	-36	2.5	-434	-434	1.01
1	43043599	43043949	Os01g0974000	2.5e-63	+	43043599	43043949	0	1	350,	0	-62.6	-61.3	5.6	-12.5	-13.8	0.882
1	43046045	43046273	Os01g0974100	2.5e-13	+	43046045	43046273	0	1	228,	0	-12.6	-11.8	2.6	-5.68	-6.38	0.937
1	43193183	43193303	Os01g0977200	3.2e-27	+	43193183	43193303	0	1	120,	0	-26.5	-25.5	3.39	-1.97	-2.24	0.843
1	43230009	43230329	Os01g0978000	2e-50	+	43230009	43230329	0	1	320,	0	-49.7	-48.5	11.4	-4.86	-5.48	0.648
1	43244535	43244715	Os01g0978400	6.2e-07	+	43244535	43244715	0	1	180,	0	-6.21	-5.2	3	-6.23	-6.99	1.67
1	185258	185379	Os01g0103400	4e-11	-	185258	185379	0	1	121,	0	-10.4	-9.72	1.97	-8.79	-9.79	0.932
1	186289	186559	Os01g0103600	6.3e-27	-	186289	186559	0	1	270,	0	-26.2	-25.2	6.16	-5.48	-6.16	0.6
1	206180	206341	Os01g0104000	5e-36	-	206180	206341	0	1	161,	0	-35.3	-34.2	4.89	-5.24	-5.9	0.876
1	306920	307109	Os01g0105800	3.2e-09	-	306920	307109	0	1	189,	0	-8.5	-7.82	2.57	-4.03	-4.55	1.17
1	327712	327862	Os01g0106400	5.2e-10	-	327712	327862	0	1	150,	0	-9.28	-8.59	2.57	-3.21	-3.64	2.18
1	392141	392340	Os01g0107400	2e-17	-	392141	392340	0	1	199,	0	-16.7	-15.9	4.38	-7.64	-8.54	0.758
1	416293	416563	Os01g0107900	2.5e-38	-	416293	416563	0	1	270,	0	-37.6	-36.5	9.77	-5.59	-6.28	0.758
1	586484	586615	Os01g0111100	3.1e-09	-	586484	586615	0	1	131,	0	-8.51	-7.83	2	-4.21	-4.75	0.929
1	804136	804286	Os01g0115100	2e-11	-	804136	804286	0	1	150,	0	-10.7	-10	3.27	-1.37	-1.55	0.979
1	808832	809043	Os01g0115300	2.5e-12	-	808832	809043	0	1	211,	0	-11.6	-10.8	3.46	-3.3	-3.74	0.609
1	864650	864781	Os01g0115800	8.7e-07	-	864650	864781	0	1	131,	0	-6.06	-5.05	2.67	-2.16	-2.45	2.86
1	961374	961475	Os01g0117050	9.8e-07	-	961374	961475	0	1	101,	0	-6.01	-5.38	1.8	-5.71	-6.42	2.06
1	1072240	1072321	Os01g0118700	1.1e-08	-	1072240	1072321	0	1	81,	0	-7.97	-7.3	1.12	-3.52	-3.98	1.1
1	1072779	1072870	Os01g0118700	1.1e-08	-	1072779	1072870	0	1	91,	0	-7.97	-7.3	1.23	-4.85	-5.47	0.778
1	1126551	1127083	Os01g0119800	1.3e-09	-	1126551	1127083	0	2	181,39,	0,493	-8.89	-8.2	2	-7.86	-8.78	1.26
1	1168776	1168927	Os01g0120700	1.8e-09	-	1168776	1168927	0	1	151,	0	-8.74	-8.06	4.78	-5.72	-6.43	1.01
1	1172571	1173308	Os01g0120800	1.3e-17	-	1172571	1173308	0	2	116,95,	0,642	-16.9	-16.1	2.02	-11.1	-12.3	0.636
1	1173996	1174868	Os01g0120800	1.3e-17	-	1173996	1174868	0	2	173,198,	0,674	-16.9	-16.1	1.87	-434	-434	1.03
1	1186875	1187104	Os01g0121200	6.3e-13	-	1186875	1187104	0	1	229,	0	-12.2	-11.5	5.77	-6.63	-7.42	0.694
1	1198756	1198936	Os01g0121300	2.5e-37	-	1198756	1198936	0	1	180,	0	-36.6	-35.5	10.9	-2.49	-2.83	0.714
1	1401838	1402228	Os01g0125550	4.7e-09	-	1401838	1402228	0	1	390,	0	-8.33	-7.65	2.55	-10.5	-11.6	1.05
1	1712511	1712621	Os01g0130900	2.5e-11	-	1712511	1712621	0	1	110,	0	-10.6	-9.92	1.49	-434	-434	1.31
1	1813050	1813190	Os01g0132800	4.9e-10	-	1813050	1813190	0	1	140,	0	-9.31	-8.61	4.55	-9.02	-10	2.33
1	2084519	2084710	Os01g0139200	1.3e-21	-	2084519	2084710	0	1	191,	0	-20.9	-20	2.42	-12.4	-13.8	1.01
1	2085458	2085579	Os01g0139200	7.6e-10	-	2085458	2085579	0	1	121,	0	-9.12	-8.43	1.39	-12.3	-13.6	1
1	2250867	2251266	Os01g0141700	2e-16	-	2250867	2251266	0	1	399,	0	-15.7	-14.9	6.02	-6.37	-7.15	0.694
1	2282281	2282521	Os01g0142500	5e-14	-	2282281	2282521	0	1	240,	0	-13.3	-12.5	5.52	-5.91	-6.64	0.835
1	2569315	2569536	Os01g0147250	7.9e-34	-	2569315	2569536	0	1	221,	0	-33.1	-32	1.88	-11.9	-13.1	1.05
1	2569704	2569855	Os01g0147250	7.9e-34	-	2569704	2569855	0	1	151,	0	-33.1	-32	3.92	-4	-4.52	0.793
1	2580380	2580695	Os01g0147700	6.6e-07	-	2580380	2580695	0	2	75,116,	0,199	-6.18	-5.54	2.63	-434	-434	1.31
1	2844971	2845082	Os01g0152900	4.8e-07	-	2844971	2845082	0	1	111,	0	-6.32	-5.67	1.75	-5.6	-6.3	0.871
1	2892979	2893150	Os01g0153700	5e-20	-	2892979	2893150	0	1	171,	0	-19.3	-18.4	2.8	-7.8	-8.71	1.17
1	2971169	2971509	Os01g0155400	1.3e-37	-	2971169	2971509	0	1	340,	0	-36.9	-35.8	17.6	-1.86	-2.11	0.697
1	2986358	2986608	Os01g0155600	1e-38	-	2986358	2986608	0	1	250,	0	-38	-36.9	8.98	-5.37	-6.04	0.682
1	3085491	3085882	Os01g0158900	2e-39	-	3085491	3085882	0	1	391,	0	-38.7	-37.6	12.9	-2.82	-3.2	0.739
1	3283026	3283227	Os01g0162900	7.9e-16	-	3283026	3283227	0	1	201,	0	-15.1	-14.3	7.5	-1.5	-1.7	2.19
1	3329021	3329122	Os01g0164500	1e-11	-	3329021	3329122	0	1	101,	0	-11	-10.3	1.41	-9.74	-10.8	1.09
1	3479445	3479606	Os01g0168100	6.3e-14	-	3479445	3479606	0	1	161,	0	-13.2	-12.4	6.69	-4.35	-4.91	0.876
1	3489417	3489697	Os01g0168200	4e-16	-	3489417	3489697	0	1	280,	0	-15.4	-14.6	6.33	-2.37	-2.68	0.657
1	3493440	3493661	Os01g0168300	4e-21	-	3493440	3493661	0	1	221,	0	-20.4	-19.5	7.05	-3.55	-4.01	0.585
1	3518450	3518530	Os01g0168800	0.00013	-	3518450	3518530	0	1	80,	0	-3.9	-2.94	2.44	-4.28	-4.83	2.46
1	3551120	3551250	Os01g0169400	1.3e-10	-	3551120	3551250	0	1	130,	0	-9.89	-9.18	3.15	-1.57	-1.79	1.38
1	3591866	3592205	Os01g0169900	2e-17	-	3591866	3592205	0	1	339,	0	-16.7	-15.9	4.71	-434	-434	0.69
1	3720167	3720386	Os01g0172300	7.9e-55	-	3720167	3720386	0	1	219,	0	-54.1	-52.8	8.86	-2.84	-3.22	0.65
1	3733399	3733569	Os01g0172701	4e-11	-	3733399	3733569	0	1	170,	0	-10.4	-9.31	4.29	-1.7	-1.93	2.24
1	3811606	3812287	Os01g0174000	1.6e-23	-	3811606	3812287	0	2	266,84,	0,597	-22.8	-21.9	9	-5.09	-5.73	0.973
1	3820246	3820534	Os01g0174300	2e-51	-	3820246	3820534	0	1	288,	0	-50.7	-49.5	12.6	-5.13	-5.78	0.687
1	4033783	4034073	Os01g0177900	2e-56	-	4033783	4034073	0	1	290,	0	-55.7	-54.4	4.11	-9.62	-10.7	0.736
1	4051914	4052165	Os01g0178000	6.3e-30	-	4051914	4052165	0	1	251,	0	-29.2	-28.2	9.87	-4.77	-5.38	0.756
1	4066396	4066556	Os01g0178300	1e-14	-	4066396	4066556	0	1	160,	0	-14	-13.2	1.52	-12.3	-13.6	0.863
1	4068675	4068825	Os01g0178400	3.2e-17	-	4068675	4068825	0	1	150,	0	-16.5	-15.7	4.42	-5.84	-6.56	0.983
1	4073975	4074205	Os01g0178500	2.5e-38	-	4073975	4074205	0	1	230,	0	-37.6	-36.5	2.8	-434	-434	1.42
1	4179276	4179556	Os01g0180000	7.9e-15	-	4179276	4179556	0	1	280,	0	-14.1	-13.3	2.17	-9.22	-10.3	0.907
1	4281754	4281894	Os01g0181300	1.6e-20	-	4281754	4281894	0	1	140,	0	-19.8	-18.9	3.02	-7.23	-8.09	0.955
1	4322805	4322935	Os01g0182400	1.6e-15	-	4322805	4322935	0	1	130,	0	-14.8	-14	3.52	-4.58	-5.17	1.23
1	4355659	4355760	Os01g0182700	2.1e-05	-	4355659	4355760	0	1	101,	0	-4.68	-3.7	2.2	-3.17	-3.59	2.05
1	4423946	4424206	Os01g0183633	5e-23	-	4423946	4424206	0	1	260,	0	-22.3	-21.4	7.8	-4.21	-4.75	0.598
1	4451580	4451741	Os01g0184200	1.6e-26	-	4451580	4451741	0	1	161,	0	-25.8	-24.9	6.61	-2.37	-2.69	0.62
1	4485803	4486024	Os01g0184500	2.5e-27	-	4485803	4486024	0	1	221,	0	-26.6	-25.6	12.5	-2.56	-2.91	0.591
1	4494644	4494864	Os01g0184800	4e-34	-	4494644	4494864	0	1	220,	0	-33.4	-32.3	4.29	-8.79	-9.79	0.904
1	4631041	4631262	Os01g0186700	7.9e-12	-	4631041	4631262	0	1	221,	0	-11.1	-10.4	12	-6.87	-7.69	1.15
1	4744003	4744392	Os01g0188400	1.7e-10	-	4744003	4744392	0	2	206,65,	0,324	-9.78	-9.08	8.84	-2.85	-3.23	0.713
1	4768777	4768938	Os01g0189100	1.3e-13	-	4768777	4768938	0	1	161,	0	-12.9	-12.2	5.4	-3.42	-3.86	1.66
1	4879484	4880075	Os01g0191300	2.5e-14	-	4879484	4880075	0	1	591,	0	-13.6	-12.8	3.97	-13.8	-15.2	0.813
1	5389866	5390087	Os01g0199400	7.9e-27	-	5389866	5390087	0	1	221,	0	-26.1	-25.1	8.8	-2.54	-2.88	0.644
1	5392175	5392456	Os01g0199400	3.2e-16	-	5392175	5392456	0	2	1,160,	0,121	-15.5	-14.7	4.64	-10.5	-11.6	1.23
1	5393972	5394412	Os01g0199400	2.5e-22	-	5393972	5394412	0	1	440,	0	-21.6	-20.7	22.6	-434	-434	1.66
1	5591776	5593578	Os01g0201900	1.4e-07	-	5591776	5593578	0	2	87,13,	0,1789	-6.85	-5.81	2.75	-1.92	-2.17	1.96
1	5676066	5676167	Os01g0203300	3.5e-07	-	5676066	5676167	0	1	101,	0	-6.45	-5.81	1.37	-3.06	-3.46	0.98
1	5774332	5774663	Os01g0205700	1e-14	-	5774332	5774663	0	1	331,	0	-14	-13.2	3.89	-11.1	-12.3	0.72
1	5945682	5945902	Os01g0209500	7.9e-30	-	5945682	5945902	0	1	220,	0	-29.1	-28.1	7.6	-2.4	-2.72	0.591
1	6010990	6011071	Os01g0210600	1e-08	-	6010990	6011071	0	1	81,	0	-7.99	-7.31	1.13	-434	-434	1.21
1	6221689	6221770	Os01g0213800	3.4e-08	-	6221689	6221770	0	1	81,	0	-7.47	-6.81	1.44	-2.35	-2.67	0.806
1	6223805	6223956	Os01g0213800	1.7e-05	-	6223805	6223956	0	1	151,	0	-4.76	-3.78	3.25	-7.84	-8.76	1.78
1	6518191	6518441	Os01g0218900	1.3e-17	-	6518191	6518441	0	1	250,	0	-16.9	-16	10.7	-7.65	-8.55	0.911
1	6766560	6766731	Os01g0223600	6.3e-20	-	6766560	6766731	0	1	171,	0	-19.2	-18.4	5.77	-3.6	-4.07	0.673
1	6774251	6774412	Os01g0223700	3.2e-12	-	6774251	6774412	0	1	161,	0	-11.5	-10.8	3.13	-5.49	-6.17	1.11
1	7042681	7042880	Os01g0227250	4e-13	-	7042681	7042880	0	1	199,	0	-12.4	-11.7	3.08	-5.37	-6.04	0.717
1	7125465	7125676	Os01g0229100	1.6e-31	-	7125465	7125676	0	1	211,	0	-30.8	-29.8	6.17	-6.06	-6.8	0.791
1	7363950	7364060	Os01g0233000	1.6e-35	-	7363950	7364060	0	1	110,	0	-34.8	-33.7	1.26	-434	-434	1.54
1	7364168	7364318	Os01g0233000	1.6e-35	-	7364168	7364318	0	1	150,	0	-34.8	-33.7	1.79	-11.3	-12.5	0.724
1	7477717	7478136	Os01g0235400	2e-52	-	7477717	7478136	0	1	419,	0	-51.7	-50.5	8.92	-4.3	-4.86	0.773
1	7619150	7619308	Os01g0237500	4.4e-10	-	7619150	7619308	0	1	158,	0	-9.36	-8.66	1.53	-7.56	-8.45	0.656
1	7718299	7718548	Os01g0239200	1.3e-50	-	7718299	7718548	0	1	249,	0	-49.9	-48.7	13.3	-2.48	-2.82	0.665
1	7903581	7903710	Os01g0243400	1.6e-06	-	7903581	7903710	0	1	129,	0	-5.8	-5.16	1.7	-11.2	-12.4	0.994
1	8047427	8047868	Os01g0246100	6.3e-37	-	8047427	8047868	0	1	441,	0	-36.2	-35.1	7.46	-434	-434	0.667
1	8466321	8466412	Os01g0254800	3.8e-08	-	8466321	8466412	0	1	91,	0	-7.42	-6.38	1.5	-3.37	-3.81	1.48
1	8475563	8475804	Os01g0254900	6e-10	-	8475563	8475804	0	1	241,	0	-9.22	-8.52	3.69	-8.19	-9.15	0.645
1	8555327	8555565	Os01g0256600	4e-55	-	8555327	8555565	0	1	238,	0	-54.4	-53.2	8.53	-2.75	-3.12	0.78
1	8627244	8627325	Os01g0257900	5.1e-08	-	8627244	8627325	0	1	81,	0	-7.29	-6.24	1.53	-1.88	-2.13	1.08
1	9004563	9004857	Os01g0264700	4e-60	-	9004563	9004857	0	2	248,1,	0,293	-59.4	-58.1	8.48	-3	-3.4	0.589
1	9133779	9133910	Os01g0266800	6.3e-21	-	9133779	9133910	0	1	131,	0	-20.2	-19.3	2.69	-12.8	-14.2	1.24
1	9195584	9195852	Os01g0267900	2e-40	-	9195584	9195852	0	1	268,	0	-39.7	-38.6	5.66	-14.5	-16	0.702
1	9273915	9274265	Os01g0269100	5e-77	-	9273915	9274265	0	1	350,	0	-76.3	-74.8	16.8	-3.52	-3.98	0.723
1	9631363	9631563	Os01g0275600	3.2e-38	-	9631363	9631563	0	1	200,	0	-37.5	-36.4	6.33	-2.47	-2.8	0.61
1	9699517	9699697	Os01g0276700	2e-14	-	9699517	9699697	0	1	180,	0	-13.7	-12.9	6.09	-2.96	-3.36	0.868
1	9707489	9708669	Os01g0276800	3.2e-09	-	9707489	9708669	0	3	36,179,145,	0,726,1035	-8.49	-7.81	2.95	-434	-434	1.13
1	9738488	9738589	Os01g0277600	1.4e-09	-	9738488	9738589	0	1	101,	0	-8.86	-8.17	2.88	-2.34	-2.66	0.615
1	9794018	9794129	Os01g0278200	5.8e-10	-	9794018	9794129	0	1	111,	0	-9.24	-8.54	3.82	-2.41	-2.74	1.22
1	9794386	9794975	Os01g0278200	1.6e-08	-	9794386	9794975	0	2	32,129,	0,460	-7.8	-7.14	1.91	-2.97	-3.37	0.635
1	10021512	10021872	Os01g0281400	1.3e-35	-	10021512	10021872	0	1	360,	0	-34.9	-33.8	4.76	-434	-434	0.898
1	10099421	10099612	Os01g0282800	1.3e-28	-	10099421	10099612	0	1	191,	0	-27.9	-26.9	1.74	-434	-434	1.01
1	10113879	10114130	Os01g0283000	6.9e-10	-	10113879	10114130	0	1	251,	0	-9.16	-8.46	3.54	-7.38	-8.26	1.95
1	10137765	10137985	Os01g0283500	7.9e-17	-	10137765	10137985	0	1	220,	0	-16.1	-15.3	1.96	-434	-434	1.14
1	10346336	10346607	Os01g0287700	3.2e-25	-	10346336	10346607	0	1	271,	0	-24.5	-23.6	6.32	-3.06	-3.47	0.808
1	10805566	10805726	Os01g0295700	2.5e-20	-	10805566	10805726	0	1	160,	0	-19.6	-18.8	1.85	-434	-434	0.781
1	11089104	11089304	Os01g0301700	5e-12	-	11089104	11089304	0	1	200,	0	-11.3	-10.5	4	-1.49	-1.69	0.642
1	11222380	11222826	Os01g0303300	2.8e-07	-	11222380	11222826	0	4	41,34,32,3,	0,154,278,443	-6.55	-5.9	2.2	-3.64	-4.11	1.64
1	11232014	11232185	Os01g0303600	9.3e-10	-	11232014	11232185	0	1	171,	0	-9.03	-8.34	4.19	-8.65	-9.64	0.977
1	11249732	11249941	Os01g0304000	7.8e-09	-	11249732	11249941	0	1	209,	0	-8.11	-7.44	8.33	-5.77	-6.49	0.728
1	11426486	11426854	Os01g0306900	7.9e-12	-	11426486	11426854	0	1	368,	0	-11.1	-10.4	2.69	-3.25	-3.68	0.769
1	11607829	11608019	Os01g0309451	2.5e-05	-	11607829	11608019	0	1	190,	0	-4.6	-3.98	1.8	-434	-434	0.969
1	11795158	11795329	Os01g0313600	1.9e-10	-	11795158	11795329	0	1	171,	0	-9.71	-9	1.73	-9.25	-10.3	0.764
1	11801442	11801662	Os01g0314000	7.9e-22	-	11801442	11801662	0	1	220,	0	-21.1	-20.2	9.18	-5.54	-6.22	0.652
1	11953381	11953689	Os01g0316500	6.3e-12	-	11953381	11953689	0	1	308,	0	-11.2	-10.5	5.57	-8.75	-9.75	0.638
1	12091686	12092176	Os01g0318202	2e-06	-	12091686	12092176	0	1	490,	0	-5.69	-5.06	6.29	-10.9	-12.1	1.19
1	12093464	12093615	Os01g0318202	2.6e-09	-	12093464	12093615	0	1	151,	0	-8.58	-7.89	1.48	-5.29	-5.96	0.732
1	12258187	12258537	Os01g0321700	5e-29	-	12258187	12258537	0	1	350,	0	-28.3	-27.3	6.68	-434	-434	1.02
1	12584856	12585127	Os01g0327600	1e-20	-	12584856	12585127	0	1	271,	0	-20	-19.1	5.06	-7.93	-8.86	0.854
1	12616095	12616216	Os01g0327900	4.9e-06	-	12616095	12616216	0	1	121,	0	-5.31	-4.68	2.4	-2.15	-2.44	1.19
1	12645657	12645826	Os01g0328400	6.3e-13	-	12645657	12645826	0	1	169,	0	-12.2	-11.5	3.36	-7.1	-7.95	0.67
1	12655055	12655226	Os01g0328700	5e-14	-	12655055	12655226	0	1	171,	0	-13.3	-12.5	4.1	-11.8	-13	0.99
1	12704795	12705144	Os01g0329400	2.5e-47	-	12704795	12705144	0	1	349,	0	-46.6	-45.4	11.8	-3.37	-3.81	0.716
1	12921610	12921821	Os01g0332900	3.2e-29	-	12921610	12921821	0	1	211,	0	-28.5	-27.5	2.98	-8.76	-9.76	0.678
1	12921990	12922221	Os01g0332900	3.2e-29	-	12921990	12922221	0	1	231,	0	-28.5	-27.5	2.84	-14	-15.5	0.938
1	13319344	13319573	Os01g0338600	1e-53	-	13319344	13319573	0	1	229,	0	-53	-51.8	10	-5.56	-6.26	0.957
1	13643238	13643458	Os01g0346400	7.9e-06	-	13643238	13643458	0	1	220,	0	-5.1	-4.47	3.36	-3.67	-4.14	1.16
1	13778813	13779052	Os01g0346700	4e-24	-	13778813	13779052	0	1	239,	0	-23.4	-22.5	4.43	-10.1	-11.2	0.801
1	13800004	13800314	Os01g0347100	1.8e-10	-	13800004	13800314	0	1	310,	0	-9.75	-9.05	5.07	-10.1	-11.2	1.24
1	13922540	13922701	Os01g0349400	3.2e-15	-	13922540	13922701	0	1	161,	0	-14.5	-13.7	2.19	-434	-434	1.53
1	14224950	14225120	Os01g0354200	7.9e-31	-	14224950	14225120	0	1	170,	0	-30.1	-29	12	-1.75	-1.98	0.936
1	14344348	14350869	Os01g0356400	1.1e-06	-	14344348	14350869	0	2	125,196,	0,6325	-5.94	-4.94	4	-11.8	-13.1	1.73
1	14453222	14453462	Os01g0357150	1e-105	-	14453222	14453462	0	1	240,	0	-105	-103	7.22	-6.61	-7.41	0.757
1	14515053	14515154	Os01g0358551	1e-129	-	14515053	14515154	0	1	101,	0	-129	-127	3.25	-2.58	-2.93	0.591
1	14702465	14702666	Os01g0361000	2.5e-14	-	14702465	14702666	0	1	201,	0	-13.6	-12.8	3.57	-8.73	-9.73	1.21
1	14705523	14705684	Os01g0361000	2.1e-09	-	14705523	14705684	0	1	161,	0	-8.67	-7.99	2.68	-9.99	-11.1	1.34
1	14754864	14755084	Os01g0362100	2e-24	-	14754864	14755084	0	1	220,	0	-23.7	-22.8	9.5	-4.63	-5.22	0.612
1	14993432	14993563	Os01g0367100	3.8e-09	-	14993432	14993563	0	1	131,	0	-8.42	-7.74	3.56	-2.97	-3.36	0.959
1	15007057	15007308	Os01g0367300	1.6e-19	-	15007057	15007308	0	1	251,	0	-18.8	-18	5.65	-434	-434	0.726
1	15328917	15329086	Os01g0372100	1.1e-09	-	15328917	15329086	0	1	169,	0	-8.95	-8.26	3.77	-2.81	-3.18	0.835
1	15390109	15390229	Os01g0373400	8.9e-07	-	15390109	15390229	0	1	120,	0	-6.05	-5.42	1.67	-1.92	-2.18	0.904
1	16325611	16325812	Os01g0388000	7.9e-18	-	16325611	16325812	0	1	201,	0	-17.1	-16.3	2.14	-12.4	-13.7	0.792
1	16511649	16511800	Os01g0390900	5e-24	-	16511649	16511800	0	1	151,	0	-23.3	-22.4	9.04	-4.08	-4.61	0.748
1	17266214	17266424	Os01g0500500	5e-22	-	17266214	17266424	0	1	210,	0	-21.3	-20.4	6.47	-2.31	-2.62	0.7
1	17961029	17961230	Os01g0510800	1e-33	-	17961029	17961230	0	1	201,	0	-33	-32	11	-1.74	-1.98	0.665
1	17994719	17994820	Os01g0511200	1.6e-16	-	17994719	17994820	0	1	101,	0	-15.8	-15	1.9	-5.99	-6.73	0.917
1	18135331	18135520	Os01g0513700	1e-21	-	18135331	18135520	0	1	189,	0	-21	-20.1	13.4	-4.94	-5.57	0.794
1	18140819	18141069	Os01g0513800	1.3e-19	-	18140819	18141069	0	1	250,	0	-18.9	-18.1	9.08	-3.58	-4.05	0.736
1	18298270	18298461	Os01g0516700	1.3e-19	-	18298270	18298461	0	1	191,	0	-18.9	-18	6.19	-3.15	-3.56	0.925
1	18298669	18298850	Os01g0516700	8.9e-10	-	18298669	18298850	0	1	181,	0	-9.05	-8.36	1.56	-6.06	-6.81	1.25
1	18531103	18531263	Os01g0520340	2.5e-13	-	18531103	18531263	0	1	160,	0	-12.6	-11.9	1.61	-3.88	-4.39	0.671
1	18611161	18611292	Os01g0521550	2e-15	-	18611161	18611292	0	1	131,	0	-14.7	-13.9	3.25	-4.46	-5.03	0.772
1	19130192	19130283	Os01g0531400	1.1e-09	-	19130192	19130283	0	1	91,	0	-8.95	-8.26	1.71	-6.37	-7.15	2.19
1	19178281	19178942	Os01g0532200	4e-12	-	19178281	19178942	0	2	404,105,	0,556	-11.4	-10.7	7.52	-434	-434	0.745
1	19245192	19245412	Os01g0532700	1.6e-16	-	19245192	19245412	0	1	220,	0	-15.8	-15	3.83	-3.81	-4.31	0.738
1	19295608	19295749	Os01g0533400	3.2e-38	-	19295608	19295749	0	1	141,	0	-37.5	-36.4	6.1	-5.99	-6.73	0.885
1	19505350	19505520	Os01g0536400	4e-12	-	19505350	19505520	0	1	170,	0	-11.4	-10.6	2.92	-7.08	-7.93	1.06
1	20317917	20317998	Os01g0546800	2.5e-12	-	20317917	20317998	0	1	81,	0	-11.6	-10.8	1.55	-5.72	-6.43	1.4
1	20381526	20381886	Os01g0547500	2e-11	-	20381526	20381886	0	1	360,	0	-10.7	-9.98	3.57	-2.1	-2.38	0.796
1	20665589	20665730	Os01g0551100	2.5e-07	-	20665589	20665730	0	1	141,	0	-6.6	-5.95	2.46	-4.33	-4.89	1.1
1	20717093	20717602	Os01g0551900	2.5e-25	-	20717093	20717602	0	1	509,	0	-24.6	-23.6	11.1	-9.86	-11	0.697
1	21535296	21535397	Os01g0564400	2.8e-07	-	21535296	21535397	0	1	101,	0	-6.56	-5.91	1.76	-2.23	-2.53	1.07
1	21716259	21716605	Os01g0567400	2e-17	-	21716259	21716605	0	1	346,	0	-16.7	-15.8	9	-10.5	-11.7	1.33
1	22499023	22499294	Os01g0580800	1.3e-05	-	22499023	22499294	0	1	271,	0	-4.89	-3.92	2.86	-2.09	-2.37	0.593
1	22772298	22772439	Os01g0585650	7.9e-51	-	22772298	22772439	0	1	141,	0	-50.1	-48.8	3.77	-8.49	-9.47	1.16
1	22880332	22880482	Os01g0587400	7.4e-09	-	22880332	22880482	0	1	150,	0	-8.13	-7.06	4	-1.87	-2.12	2.32
1	22908329	22908539	Os01g0588200	1e-37	-	22908329	22908539	0	1	210,	0	-37	-35.9	5.9	-9.84	-10.9	1.21
1	22918862	22919222	Os01g0588500	1.3e-19	-	22918862	22919222	0	1	360,	0	-18.9	-18	6.83	-10.1	-11.2	0.805
1	23023209	23023498	Os01g0590200	3.2e-23	-	23023209	23023498	0	1	289,	0	-22.5	-21.6	6.67	-8.19	-9.15	0.827
1	23243286	23243436	Os01g0593650	1e-104	-	23243286	23243436	0	1	150,	0	-104	-102	5.92	-2.6	-2.95	0.763
1	23584098	23584268	Os01g0600500	2e-11	-	23584098	23584268	0	1	170,	0	-10.7	-10	1.49	-6.6	-7.39	0.639
1	23740928	23741128	Os01g0603000	1.3e-09	-	23740928	23741128	0	1	200,	0	-8.89	-8.2	6.47	-3.53	-3.99	0.598
1	23776344	23776445	Os01g0603700	5.8e-08	-	23776344	23776445	0	1	101,	0	-7.24	-6.59	1.58	-1.46	-1.66	1.02
1	23780242	23780453	Os01g0603700	3.5e-06	-	23780242	23780453	0	1	211,	0	-5.45	-4.46	3.2	-9.4	-10.4	3.51
1	23782717	23782868	Os01g0604000	4.6e-10	-	23782717	23782868	0	1	151,	0	-9.34	-8.64	1.54	-5.64	-6.33	0.914
1	23783785	23783975	Os01g0604000	2.9e-07	-	23783785	23783975	0	1	190,	0	-6.54	-5.89	3.07	-2.07	-2.35	0.592
1	23886939	23887149	Os01g0606133	4e-14	-	23886939	23887149	0	1	210,	0	-13.4	-12.6	1.69	-12.7	-14.1	0.852
1	23938434	23938625	Os01g0607400	2.5e-23	-	23938434	23938625	0	1	191,	0	-22.6	-21.6	6.77	-2.81	-3.18	0.632
1	23980553	23980784	Os01g0607900	7.9e-14	-	23980553	23980784	0	1	231,	0	-13.1	-12.4	9.4	-1.59	-1.81	0.739
1	24048621	24049675	Os01g0609000	7.9e-14	-	24048621	24049675	0	2	112,99,	0,955	-13.1	-12.3	2.75	-1.81	-2.05	0.861
1	24151089	24151430	Os01g0610500	4e-61	-	24151089	24151430	0	1	341,	0	-60.4	-59.1	7.32	-5.5	-6.18	0.745
1	24282990	24283131	Os01g0612600	7.9e-15	-	24282990	24283131	0	1	141,	0	-14.1	-13.3	2.87	-11.2	-12.4	0.966
1	24395120	24395290	Os01g0615200	4e-21	-	24395120	24395290	0	1	170,	0	-20.4	-19.5	2.85	-6.22	-6.98	0.689
1	24395509	24395680	Os01g0615200	2.5e-12	-	24395509	24395680	0	1	171,	0	-11.6	-10.8	2.45	-7.18	-8.03	0.835
1	24397603	24397824	Os01g0615300	2.5e-33	-	24397603	24397824	0	1	221,	0	-32.6	-31.5	9.1	-2.51	-2.85	0.687
1	24576212	24576352	Os01g0618000	2.1e-07	-	24576212	24576352	0	1	140,	0	-6.68	-6.04	5.83	-4.43	-5	0.892
1	24763136	24763437	Os01g0621300	1.6e-20	-	24763136	24763437	0	1	301,	0	-19.8	-19	6.74	-12.8	-14.1	1.1
1	24813674	24814003	Os01g0622000	1.3e-14	-	24813674	24814003	0	1	329,	0	-13.9	-13.1	7.87	-9.09	-10.1	0.678
1	24850660	24850888	Os01g0622800	1.6e-08	-	24850660	24850888	0	1	228,	0	-7.8	-7.13	7.18	-3.49	-3.95	1.11
1	24913590	24913840	Os01g0624000	2e-38	-	24913590	24913840	0	1	250,	0	-37.7	-36.6	10.3	-5.38	-6.05	0.959
1	25004162	25004263	Os01g0626300	7.9e-17	-	25004162	25004263	0	1	101,	0	-16.1	-15.2	2.38	-7.55	-8.44	0.925
1	25019218	25019309	Os01g0626500	2.5e-12	-	25019218	25019309	0	1	91,	0	-11.6	-10.9	1.44	-2.38	-2.7	0.663
1	25029878	25030018	Os01g0626900	1.3e-35	-	25029878	25030018	0	1	140,	0	-34.9	-33.8	4.64	-6.33	-7.1	1.15
1	25045760	25045900	Os01g0627500	1e-11	-	25045760	25045900	0	1	140,	0	-11	-10.3	2.52	-434	-434	1.15
1	25420752	25421013	Os01g0634300	2.5e-11	-	25420752	25421013	0	1	261,	0	-10.6	-9.92	5.23	-434	-434	1.3
1	25524226	25524416	Os01g0636700	1.6e-19	-	25524226	25524416	0	1	190,	0	-18.8	-17.9	13.7	-1.59	-1.81	0.66
1	25647160	25647430	Os01g0639200	2.5e-46	-	25647160	25647430	0	1	270,	0	-45.6	-44.4	5.45	-8.47	-9.45	0.637
1	25933689	25933819	Os01g0644500	5.5e-06	-	25933689	25933819	0	1	130,	0	-5.26	-4.63	2.18	-434	-434	1.17
1	26062510	26063300	Os01g0646700	1e-08	-	26062510	26063300	0	1	790,	0	-7.98	-7.31	4.58	-434	-434	0.69
1	26065983	26066587	Os01g0646800	7.9e-11	-	26065983	26066587	0	2	388,133,	0,471	-10.1	-9.42	2.32	-434	-434	1.05
1	26369286	26369527	Os01g0652100	1.9e-09	-	26369286	26369527	0	1	241,	0	-8.73	-8.04	2	-434	-434	1.09
1	26383634	26383724	Os01g0652300	6.5e-05	-	26383634	26383724	0	1	90,	0	-4.19	-3.57	1.61	-6.14	-6.89	1.13
1	26522863	26523284	Os01g0654200	2.5e-28	-	26522863	26523284	0	1	421,	0	-27.6	-26.6	11.1	-4.61	-5.2	0.68
1	26602148	26602489	Os01g0655400	2.5e-21	-	26602148	26602489	0	1	341,	0	-20.6	-19.7	5.99	-6.75	-7.56	0.627
1	26606628	26608196	Os01g0655400	1.5e-10	-	26606628	26608196	0	2	37,893,	0,675	-9.83	-9.13	15.8	-10.9	-12	0.938
1	26653493	26653604	Os01g0656250	5e-12	-	26653493	26653604	0	1	111,	0	-11.3	-10.6	6.35	-4.2	-4.74	1.05
1	26699293	26699624	Os01g0656600	2e-13	-	26699293	26699624	0	1	331,	0	-12.7	-11.9	9.76	-5.05	-5.69	0.684
1	27085796	27086016	Os01g0663400	5e-68	-	27085796	27086016	0	1	220,	0	-67.3	-65.9	12.3	-2.04	-2.31	0.768
1	27102197	27102358	Os01g0663800	5.6e-10	-	27102197	27102358	0	1	161,	0	-9.25	-8.55	5.38	-4.44	-5.01	0.962
1	27130580	27130730	Os01g0664200	3.2e-13	-	27130580	27130730	0	1	150,	0	-12.5	-11.8	5.33	-3.25	-3.68	1.35
1	27130799	27131029	Os01g0664200	3.2e-13	-	27130799	27131029	0	1	230,	0	-12.5	-11.8	3.29	-3.58	-4.04	0.591
1	27178734	27178964	Os01g0665300	7.9e-26	-	27178734	27178964	0	1	230,	0	-25.1	-24.1	6.71	-2.42	-2.74	0.594
1	27245765	27245935	Os01g0666500	5.9e-06	-	27245765	27245935	0	1	170,	0	-5.23	-4.61	4.71	-11.3	-12.5	1.37
1	27266749	27266859	Os01g0666900	1.3e-31	-	27266749	27266859	0	1	110,	0	-30.9	-29.8	4.13	-434	-434	0.672
1	27317388	27317739	Os01g0667800	4e-13	-	27317388	27317739	0	1	351,	0	-12.4	-11.6	2.91	-3.26	-3.69	0.668
1	27385869	27385980	Os01g0668700	4e-11	-	27385869	27385980	0	1	111,	0	-10.4	-9.67	2.84	-3.54	-4	1.02
1	27501595	27501865	Os01g0670800	2e-30	-	27501595	27501865	0	1	270,	0	-29.7	-28.7	8.71	-3.75	-4.24	0.64
1	27556106	27556425	Os01g0672100	2.5e-37	-	27556106	27556425	0	1	319,	0	-36.6	-35.5	4.52	-434	-434	0.898
1	27606087	27606287	Os01g0672500	2e-41	-	27606087	27606287	0	1	200,	0	-40.7	-39.6	4.06	-13.8	-15.2	1.39
1	27660047	27660377	Os01g0673500	3.2e-38	-	27660047	27660377	0	1	330,	0	-37.5	-36.4	15.8	-3.27	-3.71	0.585
1	27678193	27678423	Os01g0673800	1e-31	-	27678193	27678423	0	1	230,	0	-31	-30	14.1	-3.12	-3.53	0.809
1	27716269	27716480	Os01g0674500	5e-33	-	27716269	27716480	0	1	211,	0	-32.3	-31.3	11.8	-1.83	-2.08	0.612
1	27757794	27758065	Os01g0675500	4e-28	-	27757794	27758065	0	1	271,	0	-27.4	-26.4	10.7	-4.03	-4.55	0.862
1	27780987	27781068	Os01g0675800	1.1e-08	-	27780987	27781068	0	1	81,	0	-7.96	-7.29	1.71	-1.35	-1.53	0.835
1	27924972	27925201	Os01g0678700	1.3e-17	-	27924972	27925201	0	1	229,	0	-16.9	-16	5.44	-11.6	-12.8	0.731
1	27989641	27989742	Os01g0680000	2.5e-17	-	27989641	27989742	0	1	101,	0	-16.6	-15.8	1.41	-13.2	-14.6	1.16
1	28016672	28017084	Os01g0680700	2e-20	-	28016672	28017084	0	2	196,15,	0,397	-19.7	-18.8	2.43	-10.9	-12.1	0.841
1	28028808	28029118	Os01g0680900	1.3e-15	-	28028808	28029118	0	1	310,	0	-14.9	-14.1	5	-4.95	-5.58	0.825
1	28091304	28091394	Os01g0681900	3e-08	-	28091304	28091394	0	1	90,	0	-7.53	-6.87	3.46	-6.96	-7.8	0.841
1	28102055	28102740	Os01g0682001	5.9e-07	-	28102055	28102740	0	2	24,57,	0,628	-6.23	-5.59	1.45	-5.57	-6.26	1.07
1	28193507	28193768	Os01g0684301	1.6e-27	-	28193507	28193768	0	1	261,	0	-26.8	-25.8	3.3	-8.3	-9.26	1.84
1	28235160	28235290	Os01g0684900	1.2e-07	-	28235160	28235290	0	1	130,	0	-6.93	-5.9	2	-3.99	-4.51	1.82
1	28242955	28243045	Os01g0685200	2.2e-10	-	28242955	28243045	0	1	90,	0	-9.66	-8.95	1.75	-2.23	-2.53	1.62
1	28376813	28376914	Os01g0687800	4.4e-07	-	28376813	28376914	0	1	101,	0	-6.36	-5.34	2.57	-1.74	-1.97	1.35
1	28384052	28384282	Os01g0688200	1.6e-24	-	28384052	28384282	0	1	230,	0	-23.8	-22.9	12.8	-3.84	-4.34	1.06
1	28541607	28541926	Os01g0691500	5e-18	-	28541607	28541926	0	1	319,	0	-17.3	-16.5	4.96	-434	-434	0.885
1	28582511	28582752	Os01g0692500	7.9e-68	-	28582511	28582752	0	1	241,	0	-67.1	-65.7	8.53	-2.15	-2.44	0.644
1	28586419	28586500	Os01g0692700	1.9e-09	-	28586419	28586500	0	1	81,	0	-8.73	-8.04	2.87	-3.84	-4.34	0.828
1	28654077	28654217	Os01g0693800	7.9e-15	-	28654077	28654217	0	1	140,	0	-14.1	-13.3	4.1	-6.63	-7.43	0.89
1	28752221	28752321	Os01g0695300	4e-15	-	28752221	28752321	0	1	100,	0	-14.4	-13.6	2.6	-5.44	-6.12	0.85
1	28823481	28823768	Os01g0696500	3.2e-12	-	28823481	28823768	0	2	150,19,	0,268	-11.5	-10.8	2.43	-2.65	-3	1.16
1	28848183	28848473	Os01g0697100	2.2e-06	-	28848183	28848473	0	1	290,	0	-5.65	-4.66	4.6	-7.25	-8.11	1.15
1	28881564	28881705	Os01g0698000	1.6e-13	-	28881564	28881705	0	1	141,	0	-12.8	-12	2.88	-8.88	-9.89	0.626
1	29170005	29170265	Os01g0703800	4e-49	-	29170005	29170265	0	1	260,	0	-48.4	-47.2	2.7	-13.8	-15.2	0.915
1	29413808	29413959	Os01g0708201	1.6e-12	-	29413808	29413959	0	1	151,	0	-11.8	-11.1	3.33	-8.81	-9.81	0.986
1	29437330	29437561	Os01g0708500	1.6e-22	-	29437330	29437561	0	1	231,	0	-21.8	-20.9	5.15	-6.96	-7.8	0.811
1	29448059	29448170	Os01g0708700	1.3e-15	-	29448059	29448170	0	1	111,	0	-14.9	-14.1	5.46	-6.19	-6.95	0.8
1	29535002	29535152	Os01g0710800	1.2e-10	-	29535002	29535152	0	1	150,	0	-9.92	-9.21	1.6	-434	-434	1.43
1	29599043	29599172	Os01g0712600	4e-17	-	29599043	29599172	0	1	129,	0	-16.4	-15.6	3.25	-10.7	-11.9	2.14
1	29679193	29679313	Os01g0714100	3e-07	-	29679193	29679313	0	1	120,	0	-6.53	-5.88	1.62	-8.29	-9.25	1.07
1	29801240	29801340	Os01g0716200	1e-10	-	29801240	29801340	0	1	100,	0	-10	-9.3	1.59	-11	-12.2	1.26
1	29846364	29846564	Os01g0717000	1.3e-05	-	29846364	29846564	0	1	200,	0	-4.87	-4.24	1.43	-434	-434	1.2
1	29951610	29951969	Os01g0718900	5.5e-08	-	29951610	29951969	0	1	359,	0	-7.26	-6.6	3.58	-10.4	-11.5	0.995
1	30088627	30088793	Os01g0721700	3.2e-08	-	30088627	30088793	0	1	166,	0	-7.5	-6.84	3.25	-2.42	-2.74	0.695
1	30191216	30191327	Os01g0723800	3.6e-05	-	30191216	30191327	0	1	111,	0	-4.44	-3.47	2.73	-2.87	-3.25	1.7
1	30263511	30263602	Os01g0725900	1.8e-08	-	30263511	30263602	0	1	91,	0	-7.74	-6.68	2.1	-1.97	-2.23	1.91
1	30372482	30372613	Os01g0728300	1.3e-07	-	30372482	30372613	0	1	131,	0	-6.9	-5.87	2.29	-8.15	-9.1	2.63
1	30412946	30413026	Os01g0729500	2.5e-12	-	30412946	30413026	0	1	80,	0	-11.6	-10.8	1.16	-2.11	-2.4	0.906
1	30527258	30527498	Os01g0731800	5.6e-09	-	30527258	30527498	0	1	240,	0	-8.25	-7.58	2.36	-5.46	-6.14	0.717
1	30533155	30533265	Os01g0732000	7.9e-18	-	30533155	30533265	0	1	110,	0	-17.1	-16.3	2.67	-9.22	-10.3	1.3
1	30712431	30712650	Os01g0736300	1.2e-09	-	30712431	30712650	0	1	219,	0	-8.93	-8.24	5.67	-2.88	-3.26	0.788
1	30730379	30730470	Os01g0736600	2e-11	-	30730379	30730470	0	1	91,	0	-10.7	-10	1.48	-2.57	-2.92	0.883
1	30840248	30840428	Os01g0738800	9.1e-10	-	30840248	30840428	0	1	180,	0	-9.04	-8.34	7	-434	-434	1.15
1	30849715	30849855	Os01g0738900	0.00039	-	30849715	30849855	0	1	140,	0	-3.41	-2.46	2.4	-2.41	-2.73	2.57
1	30885211	30885361	Os01g0739500	1.3e-18	-	30885211	30885361	0	1	150,	0	-17.9	-17.1	2.86	-434	-434	1.81
1	30923072	30923242	Os01g0740500	1.5e-08	-	30923072	30923242	0	1	170,	0	-7.81	-7.15	1.8	-3.27	-3.7	1.11
1	30949408	30949529	Os01g0741200	5e-13	-	30949408	30949529	0	1	121,	0	-12.3	-11.6	3.63	-1.71	-1.94	1.28
1	31009675	31010025	Os01g0742500	5e-19	-	31009675	31010025	0	1	350,	0	-18.3	-17.5	6.45	-11.4	-12.6	1.03
1	31079026	31083333	Os01g0743600	2e-18	-	31079026	31083333	0	2	123,267,	0,4040	-17.7	-16.9	6.25	-9.5	-10.6	1.32
1	31275291	31275561	Os01g0747400	1.6e-17	-	31275291	31275561	0	1	270,	0	-16.8	-16	2.41	-6.39	-7.17	0.94
1	31474038	31474239	Os01g0750600	4.1e-06	-	31474038	31474239	0	1	201,	0	-5.39	-4.76	2.4	-8.55	-9.53	0.823
1	31559272	31559472	Os01g0752300	1e-11	-	31559272	31559472	0	1	200,	0	-11	-10.3	4.52	-3.42	-3.87	0.65
1	31638751	31638851	Os01g0754100	8.3e-09	-	31638751	31638851	0	1	100,	0	-8.08	-7.41	1.88	-9.4	-10.4	1.19
1	31661773	31661993	Os01g0754700	1.6e-12	-	31661773	31661993	0	1	220,	0	-11.8	-11.1	3.63	-1.88	-2.13	0.625
1	31811396	31811606	Os01g0757500	2e-49	-	31811396	31811606	0	1	210,	0	-48.7	-47.5	8.48	-4.7	-5.3	0.833
1	31920122	31920213	Os01g0758950	6.9e-06	-	31920122	31920213	0	1	91,	0	-5.16	-4.18	2.4	-3.47	-3.93	5.68
1	31922118	31922269	Os01g0758950	1e-10	-	31922118	31922269	0	1	151,	0	-10	-9.29	1.79	-4.42	-4.99	0.932
1	32010527	32010836	Os01g0760900	4e-17	-	32010527	32010836	0	1	309,	0	-16.4	-15.6	5	-2.53	-2.86	2.74
1	32032776	32032896	Os01g0761400	1e-05	-	32032776	32032896	0	1	120,	0	-4.98	-4.36	1.57	-2.74	-3.11	0.587
1	32058307	32058588	Os01g0762000	7.1e-09	-	32058307	32058588	0	1	281,	0	-8.15	-7.48	4.39	-8.16	-9.11	0.722
1	32148217	32148316	Os01g0764000	1.4e-06	-	32148217	32148316	0	1	99,	0	-5.84	-5.21	2.24	-434	-434	0.858
1	32177390	32177690	Os01g0764500	1.3e-17	-	32177390	32177690	0	1	300,	0	-16.9	-16.1	4.91	-5.92	-6.64	0.884
1	32226186	32226396	Os01g0764900	4e-35	-	32226186	32226396	0	1	210,	0	-34.4	-33.4	4.72	-4.21	-4.75	0.68
1	32327869	32328189	Os01g0767000	3.2e-26	-	32327869	32328189	0	1	320,	0	-25.5	-24.6	5.28	-434	-434	0.877
1	32334710	32334831	Os01g0767100	4e-13	-	32334710	32334831	0	1	121,	0	-12.4	-11.7	3.21	-4.47	-5.05	0.667
1	32368619	32368769	Os01g0767966	5.5e-09	-	32368619	32368769	0	1	150,	0	-8.26	-7.59	2.7	-3.77	-4.26	0.838
1	32476684	32476784	Os01g0770000	1e-09	-	32476684	32476784	0	1	100,	0	-8.98	-8.28	2.23	-1.72	-1.95	0.994
1	32508435	32508655	Os01g0770400	1.6e-34	-	32508435	32508655	0	1	220,	0	-33.8	-32.7	5.7	-7.04	-7.88	1.13
1	32562376	32562689	Os01g0771400	4e-07	-	32562376	32562689	0	3	12,81,67,	0,94,246	-6.4	-5.76	2.08	-434	-434	1.49
1	32747625	32747755	Os01g0774500	0.00022	-	32747625	32747755	0	1	130,	0	-3.66	-2.82	3.1	-1.53	-1.74	3.43
1	32848325	32848635	Os01g0776600	7.9e-26	-	32848325	32848635	0	1	310,	0	-25.1	-24.2	2.82	-10.2	-11.3	0.601
1	33000107	33000547	Os01g0779400	4e-23	-	33000107	33000547	0	1	440,	0	-22.4	-21.5	6.74	-4.4	-4.96	0.594
1	33369024	33369779	Os01g0786900	6.3e-45	-	33369024	33369779	0	2	243,246,	0,509	-44.2	-43	7.29	-12.6	-13.9	0.791
1	33460471	33460562	Os01g0788500	0.0002	-	33460471	33460562	0	1	91,	0	-3.69	-3.07	1.75	-1.51	-1.72	0.639
1	33482360	33482610	Os01g0788950	3.2e-25	-	33482360	33482610	0	1	250,	0	-24.5	-23.5	3.62	-5.34	-6.01	0.652
1	33651199	33651427	Os01g0794500	3.2e-31	-	33651199	33651427	0	1	228,	0	-30.5	-29.5	8.09	-2.9	-3.28	0.628
1	33890163	33890313	Os01g0800300	2.5e-16	-	33890163	33890313	0	1	150,	0	-15.6	-14.8	1.55	-10.2	-11.3	0.752
1	33930271	33930461	Os01g0801200	1e-14	-	33930271	33930461	0	1	190,	0	-14	-13.2	3	-11.4	-12.6	1.18
1	33949795	33949876	Os01g0801500	2e-12	-	33949795	33949876	0	1	81,	0	-11.7	-11	1.47	-5.16	-5.81	0.8
1	33956803	33957264	Os01g0801700	2e-26	-	33956803	33957264	0	1	461,	0	-25.7	-24.7	3.51	-13.9	-15.4	0.737
1	34138457	34138557	Os01g0805200	7.9e-07	-	34138457	34138557	0	1	100,	0	-6.1	-5.46	1.3	-7.76	-8.67	0.882
1	34149497	34149587	Os01g0805600	1.1e-07	-	34149497	34149587	0	1	90,	0	-6.97	-6.32	1.85	-3.45	-3.9	1.74
1	34153512	34153723	Os01g0805700	5e-21	-	34153512	34153723	0	1	211,	0	-20.3	-19.4	11.4	-2.41	-2.73	0.715
1	34433486	34436332	Os01g0810500	1.3e-51	-	34433486	34436332	0	2	66,85,	0,2761	-50.9	-49.7	3.64	-6.77	-7.59	0.859
1	34462183	34462507	Os01g0811001	7.2e-10	-	34462183	34462507	0	2	76,34,	0,290	-9.14	-8.45	1.82	-5.46	-6.14	2.05
1	34462827	34463730	Os01g0811001	2.3e-08	-	34462827	34463730	0	2	82,446,	0,457	-7.64	-6.97	5.5	-4.58	-5.16	1.5
1	34485381	34485542	Os01g0811400	5e-41	-	34485381	34485542	0	1	161,	0	-40.3	-39.1	8.04	-2.24	-2.54	0.728
1	34512602	34512763	Os01g0812025	5e-72	-	34512602	34512763	0	1	161,	0	-71.3	-69.8	3.05	-6.37	-7.15	0.687
1	34639855	34640016	Os01g0814400	1.7e-09	-	34639855	34640016	0	1	161,	0	-8.76	-8.08	2.25	-434	-434	1.08
1	34643360	34643450	Os01g0814700	1.1e-07	-	34643360	34643450	0	1	90,	0	-6.95	-6.3	2.41	-7.76	-8.67	0.816
1	34647175	34647395	Os01g0814800	3.2e-19	-	34647175	34647395	0	1	220,	0	-18.5	-17.6	7	-2.25	-2.55	0.719
1	34738380	34738679	Os01g0816550	1.6e-11	-	34738380	34738679	0	1	299,	0	-10.8	-10.1	7.78	-2.03	-2.3	0.796
1	35003879	35004069	Os01g0820800	3.2e-30	-	35003879	35004069	0	1	190,	0	-29.5	-28.5	6.12	-4.11	-4.64	0.957
1	35064474	35064705	Os01g0821700	2e-34	-	35064474	35064705	0	1	231,	0	-33.7	-32.6	5.66	-5.66	-6.36	0.806
1	35441366	35441457	Os01g0828400	1.2e-05	-	35441366	35441457	0	1	91,	0	-4.92	-4.3	1.95	-8.04	-8.98	2.92
1	35505562	35505862	Os01g0830000	7.9e-20	-	35505562	35505862	0	1	300,	0	-19.1	-18.2	5.58	-7.07	-7.91	0.716
1	35601181	35601351	Os01g0832000	2e-14	-	35601181	35601351	0	1	170,	0	-13.7	-12.9	5.67	-9.5	-10.6	0.61
1	35620001	35620221	Os01g0832450	2.1e-10	-	35620001	35620221	0	1	220,	0	-9.68	-8.97	4.68	-3.71	-4.19	0.622
1	35721487	35721657	Os01g0834100	2.5e-22	-	35721487	35721657	0	1	170,	0	-21.6	-20.7	2.55	-13.4	-14.8	1.43
1	35784854	35784965	Os01g0835000	1.4e-08	-	35784854	35784965	0	1	111,	0	-7.86	-7.19	1.59	-434	-434	1.51
1	35871599	35871770	Os01g0836800	1.3e-29	-	35871599	35871770	0	1	171,	0	-28.9	-27.9	1.89	-434	-434	0.761
1	35925458	35925579	Os01g0837900	2e-11	-	35925458	35925579	0	1	121,	0	-10.7	-9.99	2.62	-1.47	-1.67	0.692
1	35960780	35960971	Os01g0838400	1.3e-13	-	35960780	35960971	0	1	191,	0	-12.9	-12.1	3.33	-3.53	-3.99	1.35
1	35984297	35984417	Os01g0838900	1.6e-16	-	35984297	35984417	0	1	120,	0	-15.8	-15	2.24	-1.96	-2.22	0.67
1	36046059	36046230	Os01g0840200	1.1e-06	-	36046059	36046230	0	1	171,	0	-5.94	-5.31	6.86	-5.41	-6.09	1.19
1	36083141	36083291	Os01g0840700	5e-08	-	36083141	36083291	0	1	150,	0	-7.3	-6.64	3.46	-8.52	-9.51	0.801
1	36105587	36105757	Os01g0841200	3.2e-18	-	36105587	36105757	0	1	170,	0	-17.5	-16.7	10.4	-2.99	-3.39	0.629
1	36257616	36257936	Os01g0844400	2e-16	-	36257616	36257936	0	1	320,	0	-15.7	-14.9	4.02	-4.12	-4.65	0.677
1	36399023	36399211	Os01g0847300	2e-33	-	36399023	36399211	0	1	188,	0	-32.7	-31.7	8	-2.58	-2.93	0.819
1	36420056	36420285	Os01g0847900	4e-29	-	36420056	36420285	0	1	229,	0	-28.4	-27.4	6.46	-2.95	-3.35	0.629
1	36670360	36670511	Os01g0851700	2e-29	-	36670360	36670511	0	1	151,	0	-28.7	-27.7	6.4	-14.5	-16	2.13
1	37350816	37350907	Os01g0863100	8.9e-10	-	37350816	37350907	0	1	91,	0	-9.05	-7.96	2.17	-3.05	-3.45	2.39
1	37353588	37353879	Os01g0863166	4e-17	-	37353588	37353879	0	1	291,	0	-16.4	-15.6	5.48	-6.96	-7.79	1.19
1	37417094	37417244	Os01g0864700	2e-12	-	37417094	37417244	0	1	150,	0	-11.7	-11	5.21	-4.83	-5.44	0.706
1	37527481	37527610	Os01g0866700	5e-15	-	37527481	37527610	0	1	129,	0	-14.3	-13.5	4.64	-4.32	-4.88	0.665
1	37556766	37556977	Os01g0867300	1.6e-07	-	37556766	37556977	0	1	211,	0	-6.79	-6.14	3.25	-12	-13.3	0.653
1	37616746	37617057	Os01g0868200	3.2e-20	-	37616746	37617057	0	1	311,	0	-19.5	-18.6	9.75	-4.5	-5.08	0.749
1	37686547	37687046	Os01g0869500	6.3e-14	-	37686547	37687046	0	1	499,	0	-13.2	-12.4	7.08	-6.15	-6.91	0.647
1	37770002	37770142	Os01g0871150	7.9e-23	-	37770002	37770142	0	1	140,	0	-22.1	-21.1	1.75	-12.6	-13.9	1.5
1	37770221	37770302	Os01g0871150	7.9e-23	-	37770221	37770302	0	1	81,	0	-22.1	-21.1	2.08	-3.63	-4.1	1.09
1	37853452	37853623	Os01g0872800	7.9e-27	-	37853452	37853623	0	1	171,	0	-26.1	-25.2	6.27	-2.08	-2.35	0.708
1	37860182	37860283	Os01g0872900	1.3e-06	-	37860182	37860283	0	1	101,	0	-5.88	-4.88	2.45	-7.81	-8.73	2.4
1	37899311	37899481	Os01g0873900	7.8e-09	-	37899311	37899481	0	1	170,	0	-8.11	-7.44	3.95	-7.58	-8.47	1.18
1	37914813	37914954	Os01g0874100	1e-13	-	37914813	37914954	0	1	141,	0	-13	-12.2	2.97	-4.09	-4.62	0.647
1	38026719	38026839	Os01g0876400	7.1e-08	-	38026719	38026839	0	1	120,	0	-7.15	-6.49	4.33	-3.69	-4.17	0.861
1	38027287	38027467	Os01g0876400	1.3e-10	-	38027287	38027467	0	1	180,	0	-9.88	-9.17	1.56	-434	-434	0.932
1	38029871	38030061	Os01g0876400	6.6e-07	-	38029871	38030061	0	1	190,	0	-6.18	-5.54	5	-3.05	-3.45	0.617
1	38082471	38082581	Os01g0877600	2e-16	-	38082471	38082581	0	1	110,	0	-15.7	-14.8	5.23	-2.42	-2.74	0.599
1	38206991	38207152	Os01g0880300	6.3e-29	-	38206991	38207152	0	1	161,	0	-28.2	-27.2	3.09	-4.32	-4.88	0.647
1	38261895	38262175	Os01g0881500	1.6e-38	-	38261895	38262175	0	1	280,	0	-37.8	-36.7	5.3	-12.4	-13.7	1.14
1	38282684	38282980	Os01g0881966	3.2e-08	-	38282684	38282980	0	1	296,	0	-7.5	-6.84	4.88	-4.68	-5.28	0.746
1	38386464	38386754	Os01g0883900	6.3e-18	-	38386464	38386754	0	1	290,	0	-17.2	-16.4	6.17	-3.55	-4.01	0.7
1	38437222	38437502	Os01g0884900	2e-13	-	38437222	38437502	0	2	118,12,	0,268	-12.7	-12	4.3	-4.63	-5.22	0.842
1	38491312	38491582	Os01g0886000	3.2e-44	-	38491312	38491582	0	1	270,	0	-43.5	-42.3	10.7	-2.47	-2.8	0.731
1	38618797	38618967	Os01g0888500	1e-34	-	38618797	38618967	0	1	170,	0	-34	-33	6.93	-1.75	-1.99	0.656
1	38631940	38632301	Os01g0888700	2e-32	-	38631940	38632301	0	1	361,	0	-31.7	-30.6	13.1	-3.26	-3.69	0.716
1	38684665	38685434	Os01g0889800	1e-17	-	38684665	38685434	0	2	199,20,	0,749	-17	-16.2	7.85	-4	-4.52	1.03
1	38739861	38739972	Os01g0890950	1.8e-07	-	38739861	38739972	0	1	111,	0	-6.74	-5.71	2.33	-6.54	-7.33	1.33
1	38812148	38812418	Os01g0892600	1e-27	-	38812148	38812418	0	1	270,	0	-27	-26	7.44	-4.05	-4.57	0.678
1	38885029	38885238	Os01g0894300	1.6e-22	-	38885029	38885238	0	1	209,	0	-21.8	-20.9	2.07	-434	-434	1.36
1	39052316	39052487	Os01g0898300	2e-29	-	39052316	39052487	0	1	171,	0	-28.7	-27.7	4.46	-6.1	-6.85	1.05
1	39091773	39092181	Os01g0899000	7.9e-28	-	39091773	39092181	0	1	408,	0	-27.1	-26.2	4.94	-10.5	-11.6	0.819
1	39216758	39216887	Os01g0900900	2.8e-08	-	39216758	39216887	0	1	129,	0	-7.56	-6.9	1.65	-4.61	-5.21	0.945
1	39297025	39297205	Os01g0902300	3.2e-14	-	39297025	39297205	0	1	180,	0	-13.5	-12.7	1.9	-434	-434	1.2
1	39374995	39375165	Os01g0904500	2.5e-11	-	39374995	39375165	0	1	170,	0	-10.6	-9.88	2.47	-5.01	-5.65	1.16
1	39467709	39467989	Os01g0906600	1.6e-16	-	39467709	39467989	0	1	280,	0	-15.8	-15	7.89	-3.58	-4.05	0.648
1	39538200	39538390	Os01g0908100	1e-30	-	39538200	39538390	0	1	190,	0	-30	-28.9	9.88	-2.58	-2.92	0.743
1	39549232	39549360	Os01g0908400	2.5e-12	-	39549232	39549360	0	1	128,	0	-11.6	-10.9	6.9	-6.3	-7.07	0.684
1	39670287	39670406	Os01g0910450	1e-11	-	39670287	39670406	0	1	119,	0	-11	-10.2	1.36	-1.54	-1.75	0.66
1	39702915	39703135	Os01g0911250	1.6e-66	-	39702915	39703135	0	1	220,	0	-65.8	-64.4	7.7	-3.81	-4.3	0.676
1	39703459	39703760	Os01g0911300	7.9e-26	-	39703459	39703760	0	1	301,	0	-25.1	-24.1	10.2	-6.61	-7.4	0.652
1	39802178	39802328	Os01g0913100	3.2e-13	-	39802178	39802328	0	1	150,	0	-12.5	-11.8	3.04	-4.59	-5.18	0.764
1	39881026	39881447	Os01g0915300	6.3e-26	-	39881026	39881447	0	1	421,	0	-25.2	-24.2	6.54	-4.76	-5.37	0.593
1	39894719	39894920	Os01g0915600	1.6e-41	-	39894719	39894920	0	1	201,	0	-40.8	-39.7	4.77	-4.22	-4.76	0.663
1	39914248	39914378	Os01g0915800	1.3e-17	-	39914248	39914378	0	1	130,	0	-16.9	-16	4.18	-4.72	-5.32	0.762
1	39962865	39962996	Os01g0916800	4e-05	-	39962865	39962996	0	1	131,	0	-4.4	-3.78	2.54	-434	-434	1.6
1	39998159	39998298	Os01g0917300	2e-15	-	39998159	39998298	0	1	139,	0	-14.7	-14	2.61	-10.9	-12.1	1.05
1	40006564	40006745	Os01g0917400	1.3e-19	-	40006564	40006745	0	1	181,	0	-18.9	-18.1	8.88	-2.04	-2.32	0.617
1	40056103	40056304	Os01g0918100	4e-14	-	40056103	40056304	0	1	201,	0	-13.4	-12.6	5.33	-5.07	-5.71	0.865
1	40070860	40071080	Os01g0918500	3.2e-18	-	40070860	40071080	0	1	220,	0	-17.5	-16.6	4.67	-9	-10	1.04
1	40106637	40106798	Os01g0919400	3.5e-07	-	40106637	40106798	0	1	161,	0	-6.46	-5.82	5.58	-3.62	-4.09	0.873
1	40146857	40147047	Os01g0919900	5e-32	-	40146857	40147047	0	1	190,	0	-31.3	-30.3	8.62	-5.11	-5.75	0.627
1	40170994	40171183	Os01g0920200	1e-19	-	40170994	40171183	0	1	189,	0	-19	-18.2	6.6	-7.09	-7.93	0.761
1	40403857	40403978	Os01g0923700	2e-11	-	40403857	40403978	0	1	121,	0	-10.7	-10	2.34	-4.67	-5.27	0.609
1	40442962	40443153	Os01g0923900	2e-17	-	40442962	40443153	0	1	191,	0	-16.7	-15.9	5.99	-7.77	-8.69	0.932
1	40483394	40483644	Os01g0924600	6.3e-26	-	40483394	40483644	0	1	250,	0	-25.2	-24.3	2.46	-434	-434	0.772
1	40566712	40566912	Os01g0925300	2.5e-12	-	40566712	40566912	0	1	200,	0	-11.6	-10.8	5.53	-2.96	-3.36	0.814
1	40626464	40626724	Os01g0926600	2e-46	-	40626464	40626724	0	1	260,	0	-45.7	-44.5	4.92	-9.47	-10.5	1.07
1	40786780	40786930	Os01g0929200	2e-11	-	40786780	40786930	0	1	150,	0	-10.7	-9.97	1.68	-4.34	-4.9	0.71
1	40794223	40794504	Os01g0929500	4e-13	-	40794223	40794504	0	1	281,	0	-12.4	-11.6	2.81	-434	-434	1.2
1	40931230	40931439	Os01g0933200	2.6e-10	-	40931230	40931439	0	1	209,	0	-9.58	-8.88	1.45	-8.37	-9.34	0.893
1	41086079	41086208	Os01g0935900	1e-10	-	41086079	41086208	0	1	129,	0	-10	-9.29	4.43	-9.12	-10.2	0.832
1	41100535	41100755	Os01g0936200	7.9e-27	-	41100535	41100755	0	1	220,	0	-26.1	-25.1	4.89	-13.2	-14.6	1.17
1	41110397	41110517	Os01g0936600	1e-13	-	41110397	41110517	0	1	120,	0	-13	-12.3	3.13	-2.29	-2.6	0.868
1	41117255	41117584	Os01g0936800	5e-35	-	41117255	41117584	0	1	329,	0	-34.3	-33.2	6.5	-11.4	-12.6	0.82
1	41150514	41150644	Os01g0937300	1.8e-08	-	41150514	41150644	0	1	130,	0	-7.74	-7.08	1.95	-1.7	-1.93	0.701
1	41155856	41156077	Os01g0937400	4e-27	-	41155856	41156077	0	1	221,	0	-26.4	-25.4	8.34	-8.97	-9.99	0.703
1	41203888	41204149	Os01g0938600	2e-30	-	41203888	41204149	0	1	261,	0	-29.7	-28.7	7.69	-12.5	-13.9	0.849
1	41384428	41384639	Os01g0941800	2.5e-15	-	41384428	41384639	0	1	211,	0	-14.6	-13.8	4.53	-3.75	-4.24	0.685
1	41677932	41678043	Os01g0947700	5e-12	-	41677932	41678043	0	1	111,	0	-11.3	-10.5	2.57	-1.69	-1.91	1.03
1	41678101	41678322	Os01g0947700	5e-12	-	41678101	41678322	0	1	221,	0	-11.3	-10.5	2.8	-5.99	-6.72	1.27
1	41718668	41718909	Os01g0948400	1e-126	-	41718668	41718909	0	1	241,	0	-126	-124	10.4	-6.24	-7.01	1.18
1	41741400	41741490	Os01g0948900	3.9e-08	-	41741400	41741490	0	1	90,	0	-7.41	-6.36	1.75	-1.77	-2.01	1.66
1	41783569	41783859	Os01g0949060	4e-18	-	41783569	41783859	0	1	290,	0	-17.4	-16.5	4.9	-5.17	-5.82	0.703
1	41867427	41867764	Os01g0950866	7.9e-11	-	41867427	41867764	0	2	151,48,	0,289	-10.1	-9.38	4.62	-1.95	-2.21	2.11
1	41925914	41926025	Os01g0952300	6.3e-19	-	41925914	41926025	0	1	111,	0	-18.2	-17.4	2.98	-6.68	-7.48	1.01
1	41984066	41984187	Os01g0953000	8.3e-06	-	41984066	41984187	0	1	121,	0	-5.08	-4.1	2.4	-3.96	-4.48	0.814
1	42006878	42007168	Os01g0953600	3.2e-15	-	42006878	42007168	0	1	290,	0	-14.5	-13.7	3.72	-4.92	-5.55	0.682
1	42063290	42063531	Os01g0955000	3.2e-14	-	42063290	42063531	0	1	241,	0	-13.5	-12.7	9.09	-4.6	-5.19	0.917
1	42162631	42162781	Os01g0956700	1.3e-25	-	42162631	42162781	0	1	150,	0	-24.9	-23.9	3.33	-7.03	-7.87	1.09
1	42425191	42425391	Os01g0962600	3.2e-50	-	42425191	42425391	0	1	200,	0	-49.5	-48.3	3.2	-6.27	-7.04	0.663
1	42447957	42448126	Os01g0963300	6.3e-13	-	42447957	42448126	0	1	169,	0	-12.2	-11.4	6.46	-5.67	-6.37	0.939
1	42484154	42484435	Os01g0964133	4e-68	-	42484154	42484435	0	1	281,	0	-67.4	-66	7.8	-3.42	-3.87	0.675
1	42590910	42591190	Os01g0966000	1e-39	-	42590910	42591190	0	1	280,	0	-39	-37.9	12.4	-3.5	-3.96	0.902
1	42821293	42821573	Os01g0970600	7.9e-25	-	42821293	42821573	0	1	280,	0	-24.1	-23.2	6.09	-3.25	-3.68	0.7
1	42874371	42874651	Os01g0971800	1e-06	-	42874371	42874651	0	1	280,	0	-6	-5.37	1.53	-14.2	-15.7	1.04
1	42876615	42877045	Os01g0971900	5e-32	-	42876615	42877045	0	1	430,	0	-31.3	-30.3	11.9	-8.16	-9.11	0.838
1	43049201	43049611	Os01g0974300	1e-49	-	43049201	43049611	0	1	410,	0	-49	-47.8	18.2	-6.08	-6.83	0.826
1	43159549	43159839	Os01g0976600	1e-36	-	43159549	43159839	0	1	290,	0	-36	-34.9	10	-2.53	-2.87	0.589
1	43163671	43163921	Os01g0976700	7.9e-33	-	43163671	43163921	0	1	250,	0	-32.1	-31.1	5.8	-4.97	-5.6	0.695
2	18188	18477	Os02g0100300	1e-116	+	18188	18477	0	1	289,	0	-116	-114	10.9	-4.83	-5.44	0.763
2	134875	135144	Os02g0102600	2.5e-70	+	134875	135144	0	1	269,	0	-69.6	-68.2	3.78	-9.88	-11	0.714
2	163367	163708	Os02g0102900	7.9e-20	+	163367	163708	0	1	341,	0	-19.1	-18.3	10	-3.04	-3.44	0.657
2	173856	173986	Os02g0103100	6.3e-11	+	173856	173986	0	1	130,	0	-10.2	-9.46	3.15	-3.19	-3.61	1.74
2	204636	204874	Os02g0104150	1.9e-09	+	204636	204874	0	1	238,	0	-8.73	-8.05	14.8	-5.24	-5.9	0.991
2	207193	207443	Os02g0104200	1.3e-13	+	207193	207443	0	1	250,	0	-12.9	-12.2	4.62	-10.4	-11.6	0.784
2	268549	268839	Os02g0104800	7.9e-91	+	268549	268839	0	1	290,	0	-90.1	-88.4	5.14	-7.32	-8.19	0.781
2	285927	286448	Os02g0105100	1.3e-45	+	285927	286448	0	1	521,	0	-44.9	-43.8	13.7	-8.79	-9.79	0.661
2	343445	343960	Os02g0106100	4.8e-06	+	343445	343960	0	2	135,5,	0,510	-5.32	-4.69	6.67	-11.6	-12.8	2.17
2	418187	418387	Os02g0107000	1e-119	+	418187	418387	0	1	200,	0	-119	-117	3.93	-7.2	-8.06	0.865
2	423989	424119	Os02g0107200	2.9e-09	+	423989	424119	0	1	130,	0	-8.54	-7.86	1.7	-2.44	-2.77	0.927
2	425227	425686	Os02g0107300	4.8e-08	+	425227	425686	0	1	459,	0	-7.32	-6.66	12.6	-434	-434	1.11
2	573113	573253	Os02g0110650	4e-40	+	573113	573253	0	1	140,	0	-39.4	-38.2	10.8	-1.36	-1.55	1.25
2	635610	635758	Os02g0111700	1.9e-10	+	635610	635758	0	1	148,	0	-9.72	-9.02	3.6	-10.2	-11.3	0.614
2	839290	839421	Os02g0115950	6.3e-34	+	839290	839421	0	1	131,	0	-33.2	-32.2	1.41	-434	-434	0.874
2	894063	894233	Os02g0116800	1e-48	+	894063	894233	0	1	170,	0	-48	-46.8	10.4	-2.34	-2.65	0.64
2	900150	900370	Os02g0117100	6.3e-84	+	900150	900370	0	1	220,	0	-83.2	-81.6	9.06	-2.3	-2.61	0.701
2	923668	923968	Os02g0117500	1.3e-64	+	923668	923968	0	1	300,	0	-63.9	-62.5	3.32	-434	-434	1.23
2	926126	926356	Os02g0117600	2e-81	+	926126	926356	0	1	230,	0	-80.7	-79.1	2.88	-5.53	-6.22	0.789
2	954519	954690	Os02g0118200	5e-67	+	954519	954690	0	1	171,	0	-66.3	-64.9	5.74	-6.02	-6.76	0.919
2	1021788	1021998	Os02g0119300	7.9e-88	+	1021788	1021998	0	1	210,	0	-87.1	-85.4	10.1	-2.19	-2.48	0.631
2	1080590	1080780	Os02g0120850	1e-21	+	1080590	1080780	0	1	190,	0	-21	-20.1	4.98	-6.79	-7.6	0.967
2	1156695	1156805	Os02g0121900	2e-13	+	1156695	1156805	0	1	110,	0	-12.7	-11.9	1.38	-3.43	-3.88	1.61
2	1210940	1211101	Os02g0123100	7.9e-16	+	1210940	1211101	0	1	161,	0	-15.1	-14.3	1.78	-2.7	-3.06	0.818
2	1314278	1314532	Os02g0125200	2.6e-08	+	1314278	1314532	0	2	136,44,	0,210	-7.58	-6.91	2.9	-1.84	-2.09	0.822
2	1479934	1480233	Os02g0128600	1e-114	+	1479934	1480233	0	1	299,	0	-114	-112	11.3	-3.71	-4.19	0.779
2	1734067	1734488	Os02g0132950	1.3e-26	+	1734067	1734488	0	1	421,	0	-25.9	-25	7.95	-5.66	-6.36	0.751
2	1874709	1874820	Os02g0135500	7.6e-10	+	1874709	1874820	0	1	111,	0	-9.12	-8.42	3.9	-2.79	-3.17	0.73
2	1904944	1905094	Os02g0135800	1.6e-22	+	1904944	1905094	0	1	150,	0	-21.8	-20.9	3.22	-7.24	-8.11	0.957
2	1953066	1953397	Os02g0136900	6.3e-20	+	1953066	1953397	0	1	331,	0	-19.2	-18.4	6.4	-1.38	-1.57	1.03
2	1972400	1972800	Os02g0137100	5e-61	+	1972400	1972800	0	1	400,	0	-60.3	-59	7.98	-7.64	-8.54	0.71
2	1996922	1997302	Os02g0137500	5e-75	+	1996922	1997302	0	1	380,	0	-74.3	-72.9	5.76	-8.71	-9.71	0.644
2	2000536	2000686	Os02g0137600	4e-51	+	2000536	2000686	0	1	150,	0	-50.4	-49.2	2.07	-1.81	-2.05	2.01
2	2005564	2005705	Os02g0137700	2.5e-18	+	2005564	2005705	0	1	141,	0	-17.6	-16.4	3.2	-1.9	-2.16	2.75
2	2040200	2040430	Os02g0138200	3.2e-44	+	2040200	2040430	0	1	230,	0	-43.5	-42.3	3.21	-13.3	-14.7	1.18
2	2110219	2110510	Os02g0139400	1e-103	+	2110219	2110510	0	1	291,	0	-103	-102	9.27	-3.83	-4.32	0.881
2	2279580	2279771	Os02g0142100	1.3e-11	+	2279580	2279771	0	1	191,	0	-10.9	-10.2	2.3	-4.96	-5.59	0.711
2	2522341	2522491	Os02g0145600	7.9e-79	+	2522341	2522491	0	1	150,	0	-78.1	-76.5	4.36	-5.6	-6.29	0.693
2	2556037	2556278	Os02g0146500	2e-56	+	2556037	2556278	0	1	241,	0	-55.7	-54.4	7.06	-434	-434	0.706
2	2607984	2608144	Os02g0147500	1.3e-09	+	2607984	2608144	0	1	160,	0	-8.89	-8.2	2.61	-2.56	-2.91	0.73
2	2640036	2640126	Os02g0148000	7.9e-06	+	2640036	2640126	0	1	90,	0	-5.1	-4.11	1.67	-1.67	-1.9	0.71
2	2658846	2658986	Os02g0148300	1e-67	+	2658846	2658986	0	1	140,	0	-67	-65.6	5.7	-3.23	-3.66	0.863
2	2662692	2663043	Os02g0148400	4e-97	+	2662692	2663043	0	1	351,	0	-96.4	-94.7	19.4	-8.06	-9	0.773
2	2725018	2725178	Os02g0149500	3e-10	+	2725018	2725178	0	1	160,	0	-9.52	-8.82	2.85	-2.09	-2.37	0.682
2	2747187	2747428	Os02g0149800	1e-119	+	2747187	2747428	0	1	241,	0	-119	-117	8.09	-4.38	-4.94	0.608
2	2799164	2799274	Os02g0150800	1.3e-09	+	2799164	2799274	0	1	110,	0	-8.9	-8.21	7	-2.01	-2.28	0.638
2	2803351	2803581	Os02g0150800	2e-15	+	2803351	2803581	0	1	230,	0	-14.7	-13.9	4.35	-9.25	-10.3	0.899
2	2842121	2842271	Os02g0151400	5.1e-10	+	2842121	2842271	0	1	150,	0	-9.29	-8.59	1.53	-434	-434	1.17
2	2876053	2876144	Os02g0152400	2e-05	+	2876053	2876144	0	1	91,	0	-4.69	-4.07	1.54	-1.72	-1.95	0.63
2	2946725	2946966	Os02g0153300	2e-08	+	2946725	2946966	0	1	241,	0	-7.69	-7.03	3.3	-3.48	-3.94	0.677
2	2949039	2949240	Os02g0153300	6.3e-12	+	2949039	2949240	0	1	201,	0	-11.2	-10.5	3.03	-11.6	-12.8	1.14
2	3000907	3001248	Os02g0154600	1e-22	+	3000907	3001248	0	1	341,	0	-22	-21.1	16.5	-3.12	-3.53	0.636
2	3216504	3216605	Os02g0159200	2.5e-29	+	3216504	3216605	0	1	101,	0	-28.6	-27.6	2.3	-7.99	-8.93	1.04
2	3408753	3409023	Os02g0163300	1e-156	+	3408753	3409023	0	1	270,	0	-156	-153	7.56	-3.92	-4.43	0.77
2	3508478	3508658	Os02g0165100	1.6e-48	+	3508478	3508658	0	1	180,	0	-47.8	-46.6	2.21	-9.7	-10.8	1.29
2	3677428	3677649	Os02g0168000	1.5e-10	+	3677428	3677649	0	1	221,	0	-9.82	-9.12	2.07	-434	-434	1.23
2	3691044	3691304	Os02g0168300	1.3e-42	+	3691044	3691304	0	1	260,	0	-41.9	-40.7	4.29	-1.42	-1.62	1.27
2	3705036	3705337	Os02g0168500	3.2e-20	+	3705036	3705337	0	1	301,	0	-19.5	-18.6	3.71	-434	-434	1.37
2	3718022	3718242	Os02g0168800	5e-20	+	3718022	3718242	0	1	220,	0	-19.3	-18.4	4.62	-4.26	-4.8	0.685
2	3731007	3731217	Os02g0169300	1e-154	+	3731007	3731217	0	1	210,	0	-154	-151	4.19	-4.75	-5.36	0.672
2	3872605	3872945	Os02g0171100	1e-154	+	3872605	3872945	0	1	340,	0	-154	-152	11.5	-4.38	-4.94	0.951
2	4002326	4002656	Os02g0173100	1.3e-31	+	4002326	4002656	0	1	330,	0	-30.9	-29.8	7.22	-7.14	-7.99	0.711
2	4038136	4038366	Os02g0173700	7.9e-17	+	4038136	4038366	0	1	230,	0	-16.1	-15.2	5.6	-3.13	-3.54	1.35
2	4085453	4085633	Os02g0174300	6.3e-59	+	4085453	4085633	0	1	180,	0	-58.2	-56.9	7.59	-6.23	-6.99	0.673
2	4097762	4097952	Os02g0174800	1.6e-40	+	4097762	4097952	0	1	190,	0	-39.8	-38.7	1.63	-434	-434	1.52
2	4135468	4135598	Os02g0175600	3.3e-10	+	4135468	4135598	0	1	130,	0	-9.48	-8.78	2.3	-11.3	-12.5	1.19
2	4143383	4143602	Os02g0175800	4e-14	+	4143383	4143602	0	1	219,	0	-13.4	-12.6	6.12	-6.05	-6.8	0.594
2	4184197	4184518	Os02g0176300	6.3e-17	+	4184197	4184518	0	1	321,	0	-16.2	-15.4	4.71	-7.05	-7.89	0.655
2	4334175	4334355	Os02g0178400	4e-29	+	4334175	4334355	0	1	180,	0	-28.4	-27.4	3.62	-5.01	-5.64	0.587
2	4351882	4351973	Os02g0178700	5e-32	+	4351882	4351973	0	1	91,	0	-31.3	-30.3	1.14	-434	-434	1.46
2	4387616	4387935	Os02g0179100	7.9e-35	+	4387616	4387935	0	1	319,	0	-34.1	-33	4.48	-11.4	-12.7	0.589
2	4412472	4412772	Os02g0179300	1e-111	+	4412472	4412772	0	1	300,	0	-111	-109	9.6	-3.32	-3.75	0.636
2	4454352	4454572	Os02g0180000	5e-22	+	4454352	4454572	0	1	220,	0	-21.3	-20.4	8.83	-12.1	-13.4	0.782
2	4463381	4463571	Os02g0180200	1e-83	+	4463381	4463571	0	1	190,	0	-83	-81.4	8.65	-4.66	-5.26	0.779
2	4694086	4694166	Os02g0184300	7.9e-14	+	4694086	4694166	0	1	80,	0	-13.1	-12.3	1.64	-13.2	-14.6	1.41
2	4715761	4716350	Os02g0184400	7.9e-34	+	4715761	4716350	0	2	519,1,	0,588	-33.1	-32	16.5	-11.4	-12.6	0.683
2	4867816	4867937	Os02g0187700	1.3e-07	+	4867816	4867937	0	1	121,	0	-6.9	-6.25	6.67	-3.25	-3.68	1.23
2	4948235	4948386	Os02g0189300	5e-54	+	4948235	4948386	0	1	151,	0	-53.3	-52.1	3.24	-5.89	-6.62	2.17
2	5064585	5064796	Os02g0191500	1.3e-11	+	5064585	5064796	0	1	211,	0	-10.9	-10.1	8.5	-1.95	-2.21	0.596
2	5071462	5071983	Os02g0191650	7.9e-25	+	5071462	5071983	0	1	521,	0	-24.1	-23.2	3.48	-434	-434	0.725
2	5120983	5121303	Os02g0192150	1.5e-10	+	5120983	5121303	0	1	320,	0	-9.81	-9.1	6.67	-10.5	-11.6	0.877
2	5200271	5200352	Os02g0193350	1.1e-09	+	5200271	5200352	0	1	81,	0	-8.95	-7.86	1.67	-4.24	-4.79	0.835
2	5207349	5207529	Os02g0193500	1.3e-20	+	5207349	5207529	0	1	180,	0	-19.9	-19.1	3.1	-12.7	-14	1.24
2	5241886	5242106	Os02g0194000	7.9e-76	+	5241886	5242106	0	1	220,	0	-75.1	-73.6	8.11	-5.01	-5.64	0.794
2	5410405	5410606	Os02g0196600	1e-139	+	5410405	5410606	0	1	201,	0	-139	-137	9.02	-2.48	-2.81	0.705
2	5504059	5504378	Os02g0198200	5e-38	+	5504059	5504378	0	1	319,	0	-37.3	-36.2	6.02	-7.47	-8.35	1.01
2	5508164	5508425	Os02g0198300	1.6e-68	+	5508164	5508425	0	1	261,	0	-67.8	-66.4	3.41	-13.4	-14.8	1.06
2	5576177	5576447	Os02g0199500	4e-57	+	5576177	5576447	0	1	270,	0	-56.4	-55.1	4.68	-12	-13.3	0.884
2	5609240	5609451	Os02g0200000	7.9e-96	+	5609240	5609451	0	1	211,	0	-95.1	-93.4	9.9	-3.75	-4.23	0.996
2	5627029	5627209	Os02g0200800	2.5e-40	+	5627029	5627209	0	1	180,	0	-39.6	-38.5	2.36	-10.5	-11.7	0.924
2	5708889	5709119	Os02g0202200	2e-87	+	5708889	5709119	0	1	230,	0	-86.7	-85	5.48	-4.91	-5.54	0.698
2	5847063	5847184	Os02g0204500	5.6e-08	+	5847063	5847184	0	1	121,	0	-7.25	-6.6	1.41	-4.24	-4.79	0.696
2	5910653	5910744	Os02g0205100	2e-14	+	5910653	5910744	0	1	91,	0	-13.7	-12.9	1.63	-4.47	-5.05	0.75
2	5929777	5930096	Os02g0205400	2.5e-98	+	5929777	5930096	0	1	319,	0	-97.6	-95.8	6.05	-2.46	-2.79	0.717
2	5930696	5930786	Os02g0205700	4.1e-07	+	5930696	5930786	0	1	90,	0	-6.39	-5.38	2.43	-4.23	-4.78	2.32
2	6060076	6060267	Os02g0208100	1e-126	+	6060076	6060267	0	1	191,	0	-126	-124	5.79	-4.15	-4.69	0.711
2	6075220	6075311	Os02g0208300	9.3e-07	+	6075220	6075311	0	1	91,	0	-6.03	-5.39	1.87	-2.29	-2.59	0.999
2	6227304	6227415	Os02g0211500	2.1e-07	+	6227304	6227415	0	1	111,	0	-6.68	-5.65	2.17	-1.99	-2.26	0.687
2	6310308	6310557	Os02g0212975	1.7e-06	+	6310308	6310557	0	1	249,	0	-5.78	-5.15	3.3	-9.09	-10.1	1.71
2	6452837	6453037	Os02g0215200	3.2e-09	+	6452837	6453037	0	1	200,	0	-8.49	-7.81	5	-3.2	-3.62	2.24
2	6472662	6472843	Os02g0215500	1.6e-22	+	6472662	6472843	0	1	181,	0	-21.8	-20.9	2.42	-5.36	-6.03	0.955
2	6720072	6720422	Os02g0220500	6.3e-37	+	6720072	6720422	0	1	350,	0	-36.2	-35.2	5.89	-4.84	-5.46	0.586
2	6725665	6726015	Os02g0220600	3.2e-97	+	6725665	6726015	0	1	350,	0	-96.5	-94.8	8.71	-11.9	-13.2	0.994
2	6802258	6802478	Os02g0221800	2.5e-94	+	6802258	6802478	0	1	220,	0	-93.6	-91.9	7.39	-5.39	-6.06	0.794
2	6813917	6814078	Os02g0222100	1.3e-39	+	6813917	6814078	0	1	161,	0	-38.9	-37.8	3.69	-1.56	-1.77	0.645
2	6958903	6958994	Os02g0224100	0.00055	+	6958903	6958994	0	1	91,	0	-3.26	-2.65	3.75	-6.6	-7.4	1.43
2	6959541	6959701	Os02g0224100	3.9e-07	+	6959541	6959701	0	1	160,	0	-6.41	-5.77	1.36	-8.09	-9.03	0.753
2	7010337	7010507	Os02g0224800	4e-67	+	7010337	7010507	0	1	170,	0	-66.4	-65	2.58	-11.1	-12.3	1.09
2	7150275	7150536	Os02g0227400	1e-63	+	7150275	7150536	0	1	261,	0	-63	-61.6	7.04	-4.96	-5.59	0.839
2	7324542	7324662	Os02g0230250	4.4e-08	+	7324542	7324662	0	1	120,	0	-7.36	-6.7	1.54	-1.67	-1.89	1.08
2	7546839	7547070	Os02g0233100	1.3e-70	+	7546839	7547070	0	1	231,	0	-69.9	-68.5	5	-6.15	-6.91	0.835
2	7599568	7599808	Os02g0234200	6.3e-23	+	7599568	7599808	0	1	240,	0	-22.2	-21.2	2.55	-434	-434	1.15
2	7615175	7615256	Os02g0234300	1e-11	+	7615175	7615256	0	1	81,	0	-11	-10.3	1.23	-3.36	-3.8	0.675
2	7645797	7646118	Os02g0235000	4e-41	+	7645797	7646118	0	1	321,	0	-40.4	-39.3	4.91	-10.4	-11.5	0.701
2	7762293	7762414	Os02g0236800	1.6e-57	+	7762293	7762414	0	1	121,	0	-56.8	-55.5	3.18	-2.8	-3.18	0.644
2	8142964	8143345	Os02g0244300	6.3e-63	+	8142964	8143345	0	1	381,	0	-62.2	-60.9	3.83	-434	-434	0.805
2	8164780	8165975	Os02g0244600	7.9e-20	+	8164780	8165975	0	2	483,67,	0,1128	-19.1	-18.2	18.1	-3.62	-4.09	0.872
2	8168914	8169115	Os02g0244600	4e-27	+	8168914	8169115	0	1	201,	0	-26.4	-25.5	2.88	-434	-434	1.43
2	8199565	8199726	Os02g0245000	7.9e-58	+	8199565	8199726	0	1	161,	0	-57.1	-55.8	3.13	-9.81	-10.9	0.978
2	8213417	8213498	Os02g0245200	1.7e-07	+	8213417	8213498	0	1	81,	0	-6.76	-5.73	2.25	-4.67	-5.27	1.85
2	8214367	8214487	Os02g0245200	1.7e-05	+	8214367	8214487	0	1	120,	0	-4.76	-3.79	2	-2.6	-2.95	1.82
2	8217343	8217434	Os02g0245200	6.3e-07	+	8217343	8217434	0	1	91,	0	-6.2	-5.19	1.7	-2.42	-2.74	1.34
2	8246176	8246277	Os02g0245850	2.2e-09	+	8246176	8246277	0	1	101,	0	-8.66	-7.57	2.29	-1.59	-1.81	3.25
2	8504796	8504977	Os02g0250400	6.3e-39	+	8504796	8504977	0	1	181,	0	-38.2	-37.1	3.1	-10.6	-11.8	0.936
2	8876228	8876402	Os02g0257400	1.6e-14	+	8876228	8876402	0	1	174,	0	-13.8	-13	5.13	-13.9	-15.4	1.58
2	9022962	9023102	Os02g0259900	4e-26	+	9022962	9023102	0	1	140,	0	-25.4	-24.5	2.78	-1.86	-2.11	1.31
2	9045934	9046034	Os02g0260200	5.1e-09	+	9045934	9046034	0	1	100,	0	-8.29	-7.61	1.46	-434	-434	1.46
2	9852073	9852383	Os02g0271900	5e-67	+	9852073	9852383	0	1	310,	0	-66.3	-64.9	7.64	-5.17	-5.82	0.983
2	10342001	10342350	Os02g0279800	4e-33	+	10342001	10342350	0	1	349,	0	-32.4	-31.4	11.1	-434	-434	0.628
2	10377943	10378324	Os02g0280400	4e-15	+	10377943	10378324	0	1	381,	0	-14.4	-13.6	6.5	-2.88	-3.26	0.731
2	10380708	10380899	Os02g0280400	1.8e-07	+	10380708	10380899	0	1	191,	0	-6.75	-6.1	4.43	-5.39	-6.06	1.39
2	10696581	10696752	Os02g0284500	5e-54	+	10696581	10696752	0	1	171,	0	-53.3	-52	8.43	-4.52	-5.1	0.837
2	11156256	11156506	Os02g0293300	1.6e-16	+	11156256	11156506	0	1	250,	0	-15.8	-15	6.61	-2.68	-3.04	0.589
2	11205505	11205676	Os02g0294600	3.2e-59	+	11205505	11205676	0	1	171,	0	-58.5	-57.2	6.66	-3.81	-4.3	0.805
2	11673279	11673580	Os02g0301500	4e-52	+	11673279	11673580	0	1	301,	0	-51.4	-50.2	10.1	-3.04	-3.44	0.613
2	11753501	11753711	Os02g0302700	4e-42	+	11753501	11753711	0	1	210,	0	-41.4	-40.3	9.6	-1.49	-1.69	2.42
2	12186903	12186984	Os02g0310200	5.2e-08	+	12186903	12186984	0	1	81,	0	-7.28	-6.62	1.58	-11.5	-12.7	0.926
2	12494967	12495107	Os02g0315400	2.5e-58	+	12494967	12495107	0	1	140,	0	-57.6	-56.3	5.33	-4.32	-4.87	0.722
2	12567532	12567863	Os02g0316800	2e-23	+	12567532	12567863	0	1	331,	0	-22.7	-21.7	2.09	-6.68	-7.48	0.806
2	12771820	12772000	Os02g0320300	2e-14	+	12771820	12772000	0	1	180,	0	-13.7	-12.9	4.58	-3.3	-3.73	0.939
2	12863706	12864006	Os02g0321800	1.3e-14	+	12863706	12864006	0	1	300,	0	-13.9	-13.1	7.23	-6.11	-6.86	0.625
2	13127277	13127456	Os02g0326200	7.2e-09	+	13127277	13127456	0	1	179,	0	-8.14	-7.46	7.3	-2.06	-2.34	1.04
2	13140871	13141251	Os02g0326500	1e-17	+	13140871	13141251	0	1	380,	0	-17	-16.2	3.06	-13.9	-15.4	0.871
2	13149586	13149697	Os02g0326600	1.6e-31	+	13149586	13149697	0	1	111,	0	-30.8	-29.8	1.9	-434	-434	1.23
2	13176041	13176182	Os02g0327000	1e-55	+	13176041	13176182	0	1	141,	0	-55	-53.7	4.47	-4.91	-5.54	0.693
2	13360363	13360544	Os02g0329300	2e-90	+	13360363	13360544	0	1	181,	0	-89.7	-88	8.47	-5.67	-6.37	0.788
2	13419856	13420066	Os02g0330200	3.2e-12	+	13419856	13420066	0	1	210,	0	-11.5	-10.8	4	-4.76	-5.37	0.918
2	13924604	13924684	Os02g0436500	4.1e-07	+	13924604	13924684	0	1	80,	0	-6.39	-5.75	1.22	-2.07	-2.34	0.598
2	14017812	14018122	Os02g0438200	7.9e-46	+	14017812	14018122	0	1	310,	0	-45.1	-43.9	12.6	-4.32	-4.88	0.588
2	14026179	14026260	Os02g0438700	4.4e-05	+	14026179	14026260	0	1	81,	0	-4.36	-3.74	4.3	-1.74	-1.98	0.651
2	14076139	14076310	Os02g0439200	4e-21	+	14076139	14076310	0	1	171,	0	-20.4	-19.1	2.5	-2.13	-2.41	2.24
2	14116523	14116894	Os02g0439700	1.3e-11	+	14116523	14116894	0	1	371,	0	-10.9	-10.2	4.12	-434	-434	0.961
2	14558793	14558884	Os02g0448600	3.2e-05	+	14558793	14558884	0	1	91,	0	-4.49	-3.87	1.73	-11.8	-13.1	0.621
2	15106794	15106934	Os02g0455400	7.9e-36	+	15106794	15106934	0	1	140,	0	-35.1	-34	3.4	-2.24	-2.54	1.51
2	15195320	15195471	Os02g0456800	4.9e-07	+	15195320	15195471	0	1	151,	0	-6.31	-5.67	2.05	-9.61	-10.7	0.912
2	15196449	15196590	Os02g0456800	6.3e-08	+	15196449	15196590	0	1	141,	0	-7.2	-6.55	1.32	-434	-434	1.4
2	15512302	15512482	Os02g0462500	5e-16	+	15512302	15512482	0	1	180,	0	-15.3	-14.5	6.06	-2.92	-3.31	0.755
2	15527605	15527804	Os02g0462900	2.5e-56	+	15527605	15527804	0	1	199,	0	-55.6	-54.3	7.61	-4.41	-4.97	0.797
2	15729363	15729994	Os02g0467500	6.3e-14	+	15729363	15729994	0	2	541,18,	0,613	-13.2	-12.4	5.92	-7.37	-8.24	0.958
2	15742667	15742858	Os02g0467700	6.3e-93	+	15742667	15742858	0	1	191,	0	-92.2	-90.5	4.57	-3.35	-3.79	0.625
2	15911173	15911284	Os02g0469900	2.7e-05	+	15911173	15911284	0	1	111,	0	-4.57	-3.95	19.4	-1.8	-2.04	0.936
2	16264039	16264369	Os02g0475300	6.3e-25	+	16264039	16264369	0	1	330,	0	-24.2	-23.2	5.39	-14.5	-16	1.2
2	16267845	16268563	Os02g0475400	7.9e-14	+	16267845	16268563	0	2	80,90,	0,628	-13.1	-12.4	3.15	-3.26	-3.69	0.982
2	16442165	16442384	Os02g0478600	1e-144	+	16442165	16442384	0	1	219,	0	-144	-141	4.67	-6.04	-6.78	0.664
2	16447168	16447357	Os02g0478700	2.5e-65	+	16447168	16447357	0	1	189,	0	-64.6	-63.2	6.3	-2.87	-3.25	0.697
2	16834465	16834864	Os02g0486400	4e-78	+	16834465	16834864	0	1	399,	0	-77.4	-75.8	27.9	-4.65	-5.25	0.649
2	17445627	17445827	Os02g0496300	5e-82	+	17445627	17445827	0	1	200,	0	-81.3	-79.7	3.88	-12.1	-13.4	0.868
2	17464474	17464575	Os02g0496900	2.1e-08	+	17464474	17464575	0	1	101,	0	-7.68	-7.02	1.29	-434	-434	1.14
2	17784982	17785183	Os02g0502500	1.3e-51	+	17784982	17785183	0	1	201,	0	-50.9	-49.7	1.71	-434	-434	1.28
2	18120999	18121160	Os02g0507600	5e-15	+	18120999	18121160	0	1	161,	0	-14.3	-13.5	2.4	-3.83	-4.33	0.753
2	18211744	18211991	Os02g0509500	2.5e-28	+	18211744	18211991	0	1	247,	0	-27.6	-26.6	4.1	-7	-7.84	0.678
2	18230133	18230294	Os02g0510000	6.8e-10	+	18230133	18230294	0	1	161,	0	-9.17	-8.47	1.46	-434	-434	1.12
2	18230413	18231129	Os02g0510000	6.8e-10	+	18230413	18231129	0	2	216,4,	0,712	-9.17	-8.47	4.73	-7.33	-8.2	1.03
2	18252699	18253050	Os02g0510600	4e-11	+	18252699	18253050	0	2	34,197,	0,154	-10.4	-9.66	12.9	-4.69	-5.29	0.878
2	18255433	18255554	Os02g0510600	5.9e-09	+	18255433	18255554	0	1	121,	0	-8.23	-7.55	1.8	-11	-12.2	0.803
2	18255753	18255984	Os02g0510600	1.2e-10	+	18255753	18255984	0	1	231,	0	-9.92	-9.21	2.8	-13	-14.4	1
2	18450066	18450507	Os02g0513000	2e-81	+	18450066	18450507	0	1	441,	0	-80.7	-79.1	10.4	-10.3	-11.4	1.27
2	18921555	18921785	Os02g0519900	1e-112	+	18921555	18921785	0	1	230,	0	-112	-110	5.92	-4.28	-4.83	0.683
2	19062848	19063009	Os02g0522700	1e-37	+	19062848	19063009	0	1	161,	0	-37	-35.9	5.83	-4.05	-4.57	0.812
2	19332750	19332921	Os02g0527700	0.00029	+	19332750	19332921	0	1	171,	0	-3.54	-2.58	4.5	-12.1	-13.4	0.746
2	19441749	19442080	Os02g0529400	5e-69	+	19441749	19442080	0	1	331,	0	-68.3	-66.9	12.7	-5.71	-6.42	0.729
2	19924452	19924732	Os02g0537950	5e-28	+	19924452	19924732	0	1	280,	0	-27.3	-26.4	12.6	-4.72	-5.32	0.778
2	20083376	20083546	Os02g0540700	1.4e-08	+	20083376	20083546	0	1	170,	0	-7.86	-7.19	5.5	-2.96	-3.35	0.608
2	20109135	20109343	Os02g0541300	2.5e-49	+	20109135	20109343	0	1	208,	0	-48.6	-47.4	14.8	-5.6	-6.29	0.999
2	20651801	20651921	Os02g0549600	1e-126	+	20651801	20651921	0	1	120,	0	-126	-124	1.82	-12.8	-14.1	1.04
2	20659927	20660287	Os02g0549700	1.3e-51	+	20659927	20660287	0	1	360,	0	-50.9	-49.7	5.17	-11.4	-12.6	0.606
2	20681925	20682186	Os02g0550000	2.5e-41	+	20681925	20682186	0	1	261,	0	-40.6	-39.5	8.2	-5.79	-6.51	1.03
2	20820393	20820554	Os02g0552100	1.6e-35	+	20820393	20820554	0	1	161,	0	-34.8	-33.7	3.54	-2.96	-3.36	0.702
2	20832897	20832987	Os02g0552450	2.5e-28	+	20832897	20832987	0	1	90,	0	-27.6	-26.6	2.47	-4.06	-4.59	0.607
2	20842280	20842480	Os02g0552550	7.9e-13	+	20842280	20842480	0	1	200,	0	-12.1	-11.3	3.8	-5.59	-6.29	0.937
2	20918834	20919054	Os02g0554100	5e-73	+	20918834	20919054	0	1	220,	0	-72.3	-70.9	3.42	-10.6	-11.7	1.05
2	21103853	21103974	Os02g0557200	2e-18	+	21103853	21103974	0	1	121,	0	-17.7	-16.8	3.23	-4.77	-5.38	0.779
2	21115628	21115838	Os02g0557500	1.6e-29	+	21115628	21115838	0	1	210,	0	-28.8	-27.8	8.81	-3.84	-4.33	0.828
2	21124872	21125132	Os02g0557700	1e-51	+	21124872	21125132	0	1	260,	0	-51	-49.8	5.81	-434	-434	0.629
2	21324877	21325117	Os02g0562300	1.6e-49	+	21324877	21325117	0	1	240,	0	-48.8	-47.6	5.17	-5.05	-5.69	0.596
2	21366490	21366680	Os02g0563000	3.5e-08	+	21366490	21366680	0	1	190,	0	-7.45	-6.79	6	-2.57	-2.91	0.982
2	21569386	21569716	Os02g0567450	2.5e-35	+	21569386	21569716	0	1	330,	0	-34.6	-33.5	11.5	-6.19	-6.95	0.724
2	21602166	21602376	Os02g0567900	1e-147	+	21602166	21602376	0	1	210,	0	-147	-144	6.75	-4.17	-4.71	0.884
2	22063107	22063367	Os02g0574900	1.6e-54	+	22063107	22063367	0	1	260,	0	-53.8	-52.5	5.91	-4.42	-4.99	0.66
2	22099524	22099914	Os02g0575700	1.7e-10	+	22099524	22099914	0	1	390,	0	-9.77	-9.06	7.38	-2.67	-3.03	0.592
2	22247308	22247538	Os02g0578800	4e-51	+	22247308	22247538	0	1	230,	0	-50.4	-49.2	4.2	-10.4	-11.5	0.953
2	22337155	22337676	Os02g0580300	4e-33	+	22337155	22337676	0	1	521,	0	-32.4	-31.3	6.6	-10.3	-11.4	0.634
2	22361743	22362054	Os02g0580700	5e-85	+	22361743	22362054	0	1	311,	0	-84.3	-82.7	10.6	-4.58	-5.17	0.779
2	22390856	22390985	Os02g0581100	1e-94	+	22390856	22390985	0	1	129,	0	-94	-92.3	2.44	-5.65	-6.35	0.691
2	22434401	22434501	Os02g0581900	1.6e-37	+	22434401	22434501	0	1	100,	0	-36.8	-35.7	1.95	-4.37	-4.93	0.751
2	22619739	22620008	Os02g0586800	4e-22	+	22619739	22620008	0	1	269,	0	-21.4	-20.5	8.16	-3.03	-3.43	0.588
2	22825898	22827858	Os02g0590700	3.1e-10	+	22825898	22827858	0	2	20,111,	0,1849	-9.51	-8.81	2.54	-9.27	-10.3	1.39
2	22838285	22838425	Os02g0591000	7.9e-43	+	22838285	22838425	0	1	140,	0	-42.1	-41	4.35	-7.59	-8.48	0.832
2	22897074	22897395	Os02g0591900	6.3e-25	+	22897074	22897395	0	1	321,	0	-24.2	-23.3	7.68	-2.94	-3.33	0.613
2	22974871	22975181	Os02g0593500	4e-12	+	22974871	22975181	0	1	310,	0	-11.4	-10.7	2.14	-434	-434	1.83
2	22981281	22981452	Os02g0593600	3.2e-23	+	22981281	22981452	0	1	171,	0	-22.5	-21.6	2.55	-5.79	-6.51	0.771
2	23005031	23005321	Os02g0594100	5e-66	+	23005031	23005321	0	1	290,	0	-65.3	-63.9	6.45	-5.66	-6.36	0.652
2	23119911	23120443	Os02g0595800	6.3e-38	+	23119911	23120443	0	2	29,331,	0,201	-37.2	-36.1	5.56	-12.7	-14.1	0.838
2	23174633	23174864	Os02g0596700	1.3e-49	+	23174633	23174864	0	1	231,	0	-48.9	-47.7	3.2	-6.14	-6.89	0.699
2	23181817	23182048	Os02g0596900	3.2e-64	+	23181817	23182048	0	1	231,	0	-63.5	-62.1	12.5	-4.07	-4.6	0.589
2	23214585	23214696	Os02g0597300	1.6e-29	+	23214585	23214696	0	1	111,	0	-28.8	-27.8	1.73	-2.59	-2.94	0.702
2	23271519	23271949	Os02g0598300	3.2e-57	+	23271519	23271949	0	1	430,	0	-56.5	-55.2	18.6	-6.28	-7.05	0.743
2	23453994	23454685	Os02g0600000	1e-28	+	23453994	23454685	0	2	107,231,	0,460	-28	-27.1	4.09	-6.83	-7.65	0.76
2	23530318	23530459	Os02g0601300	3.2e-12	+	23530318	23530459	0	1	141,	0	-11.5	-10.7	1.76	-434	-434	0.912
2	23540086	23540226	Os02g0601600	1e-39	+	23540086	23540226	0	1	140,	0	-39	-37.9	3.42	-6.6	-7.4	1.93
2	23548836	23549077	Os02g0601700	2.5e-40	+	23548836	23549077	0	1	241,	0	-39.6	-38.5	1.66	-434	-434	1.08
2	23562723	23562882	Os02g0602100	1e-104	+	23562723	23562882	0	1	159,	0	-104	-102	5.33	-4.96	-5.58	0.708
2	23562900	23563089	Os02g0602100	1e-104	+	23562900	23563089	0	1	189,	0	-104	-102	1.67	-7.14	-7.99	0.706
2	23574166	23575487	Os02g0602300	4e-34	+	23574166	23575487	0	2	155,363,	0,958	-33.4	-32.4	5.42	-13.4	-14.8	0.684
2	23578060	23578280	Os02g0602400	1.6e-76	+	23578060	23578280	0	1	220,	0	-75.8	-74.3	5.48	-8.41	-9.38	1.04
2	23612060	23612171	Os02g0603066	2e-13	+	23612060	23612171	0	1	111,	0	-12.7	-11.9	1.46	-4.53	-5.11	0.689
2	23682334	23682615	Os02g0604300	1e-141	+	23682334	23682615	0	1	281,	0	-141	-138	16.4	-4.15	-4.68	0.798
2	23734186	23734397	Os02g0605600	1e-109	+	23734186	23734397	0	1	211,	0	-109	-107	16.5	-4.2	-4.74	0.678
2	23772603	23772793	Os02g0606700	1.6e-50	+	23772603	23772793	0	1	190,	0	-49.8	-48.6	2.47	-434	-434	1.32
2	23775359	23775628	Os02g0606800	1e-150	+	23775359	23775628	0	1	269,	0	-150	-147	11.8	-3.4	-3.84	0.71
2	23864361	23864592	Os02g0608300	1.3e-48	+	23864361	23864592	0	1	231,	0	-47.9	-46.7	5.54	-3.84	-4.34	0.694
2	23890462	23890742	Os02g0608600	1.6e-56	+	23890462	23890742	0	1	280,	0	-55.8	-54.6	4.85	-10.1	-11.2	0.908
2	23891020	23891110	Os02g0608700	5e-11	+	23891020	23891110	0	1	90,	0	-10.3	-9.54	2.51	-4.79	-5.4	0.814
2	23892662	23892922	Os02g0608700	4e-17	+	23892662	23892922	0	1	260,	0	-16.4	-15.6	3.74	-10	-11.1	0.808
2	24062352	24062693	Os02g0611400	1e-79	+	24062352	24062693	0	1	341,	0	-79	-77.5	7.58	-6.25	-7.01	0.709
2	24097570	24097710	Os02g0612100	6.3e-95	+	24097570	24097710	0	1	140,	0	-94.2	-92.5	2.84	-8.17	-9.12	0.877
2	24200952	24201250	Os02g0613600	5e-73	+	24200952	24201250	0	1	298,	0	-72.3	-70.8	5.44	-11.8	-13.1	0.905
2	24284512	24284732	Os02g0614732	5.4e-07	+	24284512	24284732	0	1	220,	0	-6.27	-5.63	1.97	-434	-434	1.28
2	24571990	24572391	Os02g0618200	3.2e-33	+	24571990	24572391	0	1	401,	0	-32.5	-31.4	5.66	-6.58	-7.37	0.704
2	24725113	24725373	Os02g0621400	1.4e-08	+	24725113	24725373	0	1	260,	0	-7.86	-7.19	9.59	-3.03	-3.43	0.732
2	25166393	25166544	Os02g0629200	1e-61	+	25166393	25166544	0	1	151,	0	-61	-59.7	3.09	-7.54	-8.43	0.973
2	25432353	25432503	Os02g0634500	2e-41	+	25432353	25432503	0	1	150,	0	-40.7	-39.6	2.96	-5.95	-6.69	0.713
2	25449962	25450093	Os02g0634700	2e-82	+	25449962	25450093	0	1	131,	0	-81.7	-80.1	6.05	-2.13	-2.41	0.666
2	25624465	25624795	Os02g0638900	1e-52	+	25624465	25624795	0	1	330,	0	-52	-50.7	6.95	-5.48	-6.16	0.635
2	25686833	25687073	Os02g0640000	2.5e-13	+	25686833	25687073	0	1	240,	0	-12.6	-11.8	5.7	-3.83	-4.33	0.892
2	25735589	25736048	Os02g0640800	2.3e-07	+	25735589	25736048	0	2	97,53,	0,406	-6.63	-5.98	1.96	-4.57	-5.15	1.02
2	25922588	25922698	Os02g0644466	1.2e-10	+	25922588	25922698	0	1	110,	0	-9.91	-9.2	2.92	-1.44	-1.63	0.86
2	26161999	26162430	Os02g0649700	3.2e-92	+	26161999	26162430	0	1	431,	0	-91.5	-89.8	6.8	-12.3	-13.6	0.793
2	26262938	26263028	Os02g0651500	1.7e-06	+	26262938	26263028	0	1	90,	0	-5.76	-5.13	1.74	-9.92	-11	0.831
2	26271848	26271958	Os02g0651900	3e-07	+	26271848	26271958	0	1	110,	0	-6.52	-5.49	1.43	-4.06	-4.59	1.62
2	26370192	26370471	Os02g0653800	1e-127	+	26370192	26370471	0	1	279,	0	-127	-125	6.25	-5.49	-6.17	0.681
2	26380739	26380820	Os02g0653900	1e-07	+	26380739	26380820	0	1	81,	0	-6.98	-6.33	1.53	-1.32	-1.5	0.699
2	26389348	26389528	Os02g0654100	1e-102	+	26389348	26389528	0	1	180,	0	-102	-99.9	5.38	-9.5	-10.6	1.19
2	26473362	26473622	Os02g0655500	7.9e-50	+	26473362	26473622	0	1	260,	0	-49.1	-47.9	5	-4.89	-5.51	0.872
2	26844031	26844331	Os02g0662700	4e-27	+	26844031	26844331	0	1	300,	0	-26.4	-25.4	3.85	-434	-434	1.09
2	26951051	26951331	Os02g0664200	2.5e-67	+	26951051	26951331	0	1	280,	0	-66.6	-65.2	11.1	-4.95	-5.57	0.653
2	26975748	26976170	Os02g0664350	6.3e-40	+	26975748	26976170	0	1	422,	0	-39.2	-38.1	3.18	-434	-434	0.763
2	27021051	27021181	Os02g0665300	2.7e-10	+	27021051	27021181	0	1	130,	0	-9.57	-8.86	2.75	-3.25	-3.68	1.31
2	27120998	27121089	Os02g0668000	4.7e-08	+	27120998	27121089	0	1	91,	0	-7.33	-6.67	1.95	-11.4	-12.6	3.48
[truncated: 5,444 more rows]

## Sheet: Primers used in this study
Supplemental Table 6：Primers used in this study
[truncated: 53 more rows]
